# Supplementary material for: Expanding the Phenotypic Spectrum of Pathogenic KIAA0586 Variants: From Joubert Syndrome to Hydrolethalus Syndrome
Source: Int J Mol Sci. 2024 Jul 19;25(14):7900. doi: 10.3390/ijms25147900 (PMC11277298; doi:10.3390/ijms25147900)
Supplement: Supplementary file 1 [file ijms-25-07900-s001.zip › Table S1.xlsx]

## Sheet: Chr. 7 and X deletions
Chromosome	Initial position	Final position	Transcript ID	Gene symbol	Gene type	Ciliary gene	Role on cillium function
chr7	71779490	72336995	ENST00000329008.9	CALN1	protein_coding	no	n.a.
chr7	71779490	72412338	ENST00000395275.7	CALN1	protein_coding	no	n.a.
chr7	71779490	72447061	ENST00000395276.6	CALN1	protein_coding	no	n.a.
chr7	71787774	72447151	ENST00000431984.5	CALN1	protein_coding	no	n.a.
chr7	71913737	71913856	ENST00000364144.1	RNA5SP232	rRNA_pseudogene	no	n.a.
chr7	71942258	71942468	ENST00000455206.1	ENSG00000235581	processed_pseudogene	no	n.a.
chr7	72023656	72337751	ENST00000446128.1	CALN1	protein_coding	no	n.a.
chr7	72103180	72104209	ENST00000450549.1	ABCF2P2	unprocessed_pseudogene	no	n.a.
chr7	72558743	72828174	ENST00000612372.4	TYW1B	protein_coding	no	n.a.
chr7	72574512	72828200	ENST00000620995.5	TYW1B	protein_coding	no	n.a.
chr7	72697902	72697978	ENST00000581927.1	MIR4650-2	miRNA	no	n.a.
chr7	72722884	72723089	ENST00000605461.1	ENSG00000270694	processed_pseudogene	no	n.a.
chr7	72728843	72828186	ENST00000610600.1	TYW1B	protein_coding	no	n.a.
chr7	72768797	72769191	ENST00000604263.1	ENSG00000270555	processed_pseudogene	no	n.a.
chr7	72822893	72823171	ENST00000585039.2	RN7SL377P	misc_RNA	no	n.a.
chr7	72829424	72837376	ENST00000423945.6	SBDSP1	lncRNA	no	n.a.
chr7	72829459	72837399	ENST00000685034.2	SBDSP1	lncRNA	no	n.a.
chr7	72829464	72837399	ENST00000702913.1	SBDSP1	lncRNA	no	n.a.
chr7	72829468	72837379	ENST00000691023.2	SBDSP1	lncRNA	no	n.a.
chr7	72829489	72834005	ENST00000415772.5	SBDSP1	lncRNA	no	n.a.
chr7	72829500	72836579	ENST00000456312.5	SBDSP1	lncRNA	no	n.a.
chr7	72829506	72834006	ENST00000437201.5	SBDSP1	lncRNA	no	n.a.
chr7	72829655	72836701	ENST00000453858.3	SBDSP1	transcribed_unprocessed_pseudogene	no	n.a.
chr7	72841436	72841727	ENST00000488637.3	RN7SL625P	misc_RNA	no	n.a.
chr7	72862756	72869091	ENST00000355920.7	ENSG00000290998	lncRNA	no	n.a.
chr7	72863902	72871581	ENST00000420373.2	SPDYE7P	transcribed_unprocessed_pseudogene	no	n.a.
chr7	72879348	72948299	ENST00000627934.3	POM121	protein_coding	no	n.a.
chr7	72879364	72951440	ENST00000395270.5	POM121	protein_coding	no	n.a.
chr7	72919204	72920253	ENST00000689827.1	ENSG00000289042	lncRNA	no	n.a.
chr7	72924417	72925125	ENST00000608799.1	ENSG00000272843	lncRNA	no	n.a.
chr7	72925094	72948299	ENST00000434423.5	POM121	protein_coding	no	n.a.
chr7	72947580	72954706	ENST00000602348.5	NSUN5P2	lncRNA	no	n.a.
chr7	72948292	72954713	ENST00000444583.6	NSUN5P2	lncRNA	no	n.a.
chr7	72948297	72954720	ENST00000485741.6	NSUN5P2	lncRNA	no	n.a.
chr7	72948297	72954790	ENST00000388955.8	NSUN5P2	lncRNA	no	n.a.
chr7	72948484	72954717	ENST00000457352.4	NSUN5P2	transcribed_unprocessed_pseudogene	no	n.a.
chr7	72954796	72957106	ENST00000648049.1	ENSG00000285886	lncRNA	no	n.a.
chr7	72959484	72966953	ENST00000395244.5	TRIM74	protein_coding	no	n.a.
chr7	72959484	72969466	ENST00000285805.3	TRIM74	protein_coding	no	n.a.
chr7	72969695	73005721	ENST00000436857.5	ENSG00000290832	lncRNA	no	n.a.
chr7	72969813	72971727	ENST00000503899.1	FKBP6P1	unprocessed_pseudogene	no	n.a.
chr7	72983359	72983461	ENST00000364992.2	Y_RNA	misc_RNA	no	n.a.
chr7	72997058	73005918	ENST00000428423.5	ENSG00000290832	lncRNA	no	n.a.
chr7	72998026	73003730	ENST00000608210.5	STAG3L3	transcribed_unprocessed_pseudogene	no	n.a.
chr7	72998483	73005915	ENST00000448173.5	ENSG00000290832	lncRNA	no	n.a.
chr7	72998489	73005922	ENST00000423834.6	ENSG00000290832	lncRNA	no	n.a.
chr7	72998492	73005785	ENST00000569650.1	ENSG00000290832	lncRNA	no	n.a.
chr7	73005540	73021103	ENST00000506558.2	PMS2P7	unprocessed_pseudogene	no	n.a.
chr7	73011143	73011245	ENST00000364412.1	Y_RNA	misc_RNA	no	n.a.
chr7	73019718	73029766	ENST00000333385.11	SPDYE8	protein_coding	no	n.a.
chr7	73037370	73049246	ENST00000380410.6	PMS2P8	unprocessed_pseudogene	no	n.a.
chr7	73039084	73039186	ENST00000516982.2	Y_RNA	misc_RNA	no	n.a.
chr7	73039695	73069506	ENST00000650609.1	ENSG00000285702	lncRNA	no	n.a.
chr7	73047861	73057911	ENST00000340073.9	SPDYE11	protein_coding	no	n.a.
chr7	73048054	73053981	ENST00000573748.5	SPDYE11	protein_coding	no	n.a.
chr7	73065528	73077353	ENST00000275546.4	PMS2P14	unprocessed_pseudogene	no	n.a.
chr7	73067230	73067332	ENST00000622480.1	Y_RNA	misc_RNA	no	n.a.
chr7	73075971	73086038	ENST00000575125.6	SPDYE9	protein_coding	no	n.a.
chr7	73076164	73082095	ENST00000571071.5	SPDYE9	protein_coding	no	n.a.
chr7	73093656	73105389	ENST00000333674.5	PMS2P6	unprocessed_pseudogene	no	n.a.
chr7	73095356	73095458	ENST00000363043.1	Y_RNA	misc_RNA	no	n.a.
chr7	73104007	73155431	ENST00000691996.1	SPDYE10	protein_coding	no	n.a.
chr7	73104200	73110129	ENST00000576332.5	SPDYE10	protein_coding	no	n.a.
chr7	73106339	73116876	ENST00000682856.2	SPDYE10	protein_coding	no	n.a.
chr7	73106384	73112277	ENST00000612005.2	SPDYE10	protein_coding	no	n.a.
chr7	73154937	73207283	ENST00000544802.5	GTF2IP4	lncRNA	no	n.a.
chr7	73175414	73205441	ENST00000453092.3	GTF2IP4	transcribed_processed_pseudogene	no	n.a.
chr7	73187968	73188736	ENST00000449310.1	PHB1P5	processed_pseudogene	no	n.a.
chr7	73220623	73230025	ENST00000432102.5	NCF1B	lncRNA	no	n.a.
chr7	73220638	73235945	ENST00000423083.1	NCF1B	lncRNA	no	n.a.
chr7	73220645	73235787	ENST00000435988.1	NCF1B	transcribed_unprocessed_pseudogene	no	n.a.
chr7	73242750	73266840	ENST00000618962.4	ENSG00000290839	lncRNA	no	n.a.
chr7	73242868	73271614	ENST00000620147.4	ENSG00000290839	lncRNA	no	n.a.
chr7	73243270	73280119	ENST00000449689.2	GTF2IRD2P1	transcribed_unprocessed_pseudogene	no	n.a.
chr7	73293496	73301161	ENST00000380760.4	POM121B	unprocessed_pseudogene	no	n.a.
chr7	73302515	73308826	ENST00000438747.7	NSUN5	protein_coding	no	n.a.
chr7	73302516	73308804	ENST00000428206.5	NSUN5	protein_coding	no	n.a.
chr7	73303224	73308816	ENST00000471461.5	NSUN5	protein_coding	no	n.a.
chr7	73303229	73308806	ENST00000252594.10	NSUN5	protein_coding	no	n.a.
chr7	73303234	73308816	ENST00000310326.8	NSUN5	protein_coding	no	n.a.
chr7	73303930	73304703	ENST00000478977.1	NSUN5	protein_coding	no	n.a.
chr7	73304315	73308553	ENST00000455763.1	NSUN5	protein_coding	no	n.a.
chr7	73312535	73328082	ENST00000333149.7	TRIM50	protein_coding	no	n.a.
chr7	73312910	73325571	ENST00000453152.1	TRIM50	protein_coding	no	n.a.
chr7	73313340	73316942	ENST00000488217.1	TRIM50	protein_coding	no	n.a.
chr7	73314106	73315213	ENST00000417100.1	RPL7AP77	processed_pseudogene	no	n.a.
chr7	73321898	73327954	ENST00000493498.1	TRIM50	protein_coding	no	n.a.
chr7	73328160	73358625	ENST00000252037.5	FKBP6	protein_coding	no	n.a.
chr7	73328163	73358546	ENST00000431982.6	FKBP6	protein_coding	no	n.a.
chr7	73328252	73341382	ENST00000442793.5	FKBP6	protein_coding	no	n.a.
chr7	73328252	73353357	ENST00000648538.1	FKBP6	protein_coding	no	n.a.
chr7	73328274	73358637	ENST00000413573.6	FKBP6	protein_coding	no	n.a.
chr7	73328311	73358625	ENST00000445032.5	FKBP6	protein_coding	no	n.a.
chr7	73328332	73341297	ENST00000429879.5	FKBP6	protein_coding	no	n.a.
chr7	73328345	73329589	ENST00000437013.2	FKBP6	protein_coding	no	n.a.
chr7	73339093	73339200	ENST00000383982.1	RNU6-1080P	snRNA	no	n.a.
chr7	73403787	73403889	ENST00000365165.1	Y_RNA	misc_RNA	no	n.a.
chr7	73433777	73436120	ENST00000344575.5	FZD9	protein_coding	no	n.a.
chr7	73440405	73522293	ENST00000339594.9	BAZ1B	protein_coding	no	n.a.
chr7	73441564	73522278	ENST00000404251.1	BAZ1B	protein_coding	no	n.a.
chr7	73462463	73466387	ENST00000466844.1	BAZ1B	protein_coding	no	n.a.
chr7	73507207	73507274	ENST00000516904.1	RNU6-1198P	snRNA	no	n.a.
chr7	73536355	73539945	ENST00000486818.5	BCL7B	protein_coding	no	n.a.
chr7	73536355	73540568	ENST00000493671.5	BCL7B	protein_coding	no	n.a.
chr7	73536355	73557690	ENST00000223368.7	BCL7B	protein_coding	no	n.a.
chr7	73536370	73557671	ENST00000411832.5	BCL7B	protein_coding	no	n.a.
chr7	73536387	73557251	ENST00000482231.5	BCL7B	protein_coding	no	n.a.
chr7	73536953	73557609	ENST00000454871.5	BCL7B	protein_coding	no	n.a.
chr7	73537100	73557211	ENST00000463858.5	BCL7B	protein_coding	no	n.a.
chr7	73537115	73557654	ENST00000448175.5	BCL7B	protein_coding	no	n.a.
chr7	73537141	73557676	ENST00000455335.2	BCL7B	protein_coding	no	n.a.
chr7	73537158	73543601	ENST00000493679.5	BCL7B	protein_coding	no	n.a.
chr7	73537265	73557241	ENST00000464288.5	BCL7B	protein_coding	no	n.a.
chr7	73537323	73557687	ENST00000416906.2	BCL7B	protein_coding	no	n.a.
chr7	73539715	73557112	ENST00000493592.1	BCL7B	protein_coding	no	n.a.
chr7	73539883	73543893	ENST00000481667.1	BCL7B	protein_coding	no	n.a.
chr7	73567536	73578579	ENST00000305632.11	TBL2	protein_coding	no	n.a.
chr7	73569659	73578269	ENST00000459913.5	TBL2	protein_coding	no	n.a.
chr7	73569659	73578576	ENST00000424598.5	TBL2	protein_coding	no	n.a.
chr7	73569659	73578590	ENST00000450285.5	TBL2	protein_coding	no	n.a.
chr7	73570007	73578554	ENST00000417008.5	TBL2	protein_coding	no	n.a.
chr7	73570194	73578336	ENST00000432538.5	TBL2	protein_coding	no	n.a.
chr7	73570410	73578599	ENST00000433464.5	TBL2	protein_coding	no	n.a.
chr7	73570470	73571394	ENST00000488915.1	TBL2	protein_coding	no	n.a.
chr7	73570885	73578619	ENST00000426966.5	TBL2	protein_coding	no	n.a.
chr7	73571583	73578634	ENST00000452475.5	TBL2	protein_coding	no	n.a.
chr7	73571981	73573332	ENST00000495885.1	TBL2	protein_coding	no	n.a.
chr7	73572847	73578371	ENST00000437521.5	TBL2	protein_coding	no	n.a.
chr7	73572877	73578676	ENST00000435792.5	TBL2	protein_coding	no	n.a.
chr7	73573320	73578354	ENST00000452125.5	TBL2	protein_coding	no	n.a.
chr7	73573340	73578419	ENST00000476136.5	TBL2	protein_coding	no	n.a.
chr7	73573342	73578791	ENST00000479892.5	TBL2	protein_coding	no	n.a.
chr7	73573400	73578347	ENST00000465279.5	TBL2	protein_coding	no	n.a.
chr7	73573831	73578576	ENST00000496056.5	TBL2	protein_coding	no	n.a.
chr7	73573878	73576748	ENST00000469518.1	TBL2	protein_coding	no	n.a.
chr7	73574444	73578317	ENST00000468669.5	TBL2	protein_coding	no	n.a.
chr7	73574476	73578599	ENST00000458466.1	TBL2	protein_coding	no	n.a.
chr7	73593193	73624492	ENST00000345114.9	MLXIPL	protein_coding	no	n.a.
chr7	73593193	73624492	ENST00000414749.6	MLXIPL	protein_coding	no	n.a.
chr7	73593193	73624492	ENST00000429400.6	MLXIPL	protein_coding	no	n.a.
chr7	73593193	73624540	ENST00000354613.5	MLXIPL	protein_coding	no	n.a.
chr7	73593201	73624514	ENST00000434326.5	MLXIPL	protein_coding	no	n.a.
chr7	73593201	73624522	ENST00000313375.8	MLXIPL	protein_coding	no	n.a.
chr7	73596173	73597362	ENST00000467221.1	MLXIPL	protein_coding	no	n.a.
chr7	73596709	73606824	ENST00000476404.5	MLXIPL	protein_coding	no	n.a.
chr7	73597644	73624543	ENST00000453275.1	MLXIPL	protein_coding	no	n.a.
chr7	73599591	73607120	ENST00000488212.1	MLXIPL	protein_coding	no	n.a.
chr7	73605909	73624492	ENST00000456640.2	MLXIPL	protein_coding	no	n.a.
chr7	73609261	73611502	ENST00000619486.1	ENSG00000274080	lncRNA	no	n.a.
chr7	73667830	73672110	ENST00000324941.5	VPS37D	protein_coding	no	n.a.
chr7	73667892	73672112	ENST00000451519.1	VPS37D	protein_coding	no	n.a.
chr7	73680917	73683453	ENST00000395176.3	DNAJC30	protein_coding	no	n.a.
chr7	73683596	73698212	ENST00000265758.7	BUD23	protein_coding	no	n.a.
chr7	73699205	73719659	ENST00000395156.7	STX1A	protein_coding	no	n.a.
chr7	73699209	73719669	ENST00000222812.8	STX1A	protein_coding	no	n.a.
chr7	73699758	73700931	ENST00000484736.5	STX1A	protein_coding	no	n.a.
chr7	73700286	73704259	ENST00000480126.5	STX1A	protein_coding	no	n.a.
chr7	73700315	73701210	ENST00000491645.1	STX1A	protein_coding	no	n.a.
chr7	73700728	73719657	ENST00000395154.7	STX1A	protein_coding	no	n.a.
chr7	73700776	73704055	ENST00000497980.5	STX1A	protein_coding	no	n.a.
chr7	73700782	73704496	ENST00000491427.5	STX1A	protein_coding	no	n.a.
chr7	73700804	73705880	ENST00000496216.5	STX1A	protein_coding	no	n.a.
chr7	73700826	73719631	ENST00000395155.3	STX1A	protein_coding	no	n.a.
chr7	73702536	73704191	ENST00000461441.5	STX1A	protein_coding	no	n.a.
chr7	73702844	73719626	ENST00000470878.5	STX1A	protein_coding	no	n.a.
chr7	73703762	73705465	ENST00000494245.1	STX1A	protein_coding	no	n.a.
chr7	73704179	73719672	ENST00000462135.1	STX1A	protein_coding	no	n.a.
chr7	73711316	73711397	ENST00000578924.1	MIR4284	miRNA	no	n.a.
chr7	73732568	73732868	ENST00000486808.3	RN7SL265P	misc_RNA	no	n.a.
chr7	73734993	73736161	ENST00000427153.3	ENSG00000293503	lncRNA	no	n.a.
chr7	73735079	73736161	ENST00000701511.1	ENSG00000293503	lncRNA	no	n.a.
chr7	73735406	73736073	ENST00000641969.1	BICDL3P	transcribed_unitary_pseudogene	no	n.a.
chr7	73736093	73738781	ENST00000497897.5	ABHD11	protein_coding	no	n.a.
chr7	73736093	73738802	ENST00000222800.8	ABHD11	protein_coding	no	n.a.
chr7	73736093	73738832	ENST00000395147.9	ABHD11	protein_coding	no	n.a.
chr7	73736093	73738852	ENST00000357419.9	ABHD11	protein_coding	no	n.a.
chr7	73736093	73738852	ENST00000437775.7	ABHD11	protein_coding	no	n.a.
chr7	73736289	73738823	ENST00000458339.6	ABHD11	protein_coding	no	n.a.
chr7	73736535	73738739	ENST00000412965.5	ABHD11	protein_coding	no	n.a.
chr7	73736563	73738463	ENST00000437891.5	ABHD11	protein_coding	no	n.a.
chr7	73736662	73738510	ENST00000486114.1	ABHD11	protein_coding	no	n.a.
chr7	73736856	73737502	ENST00000462381.1	ABHD11	protein_coding	no	n.a.
chr7	73737567	73738767	ENST00000474130.1	ABHD11	protein_coding	no	n.a.
chr7	73737645	73738383	ENST00000468331.1	ABHD11	protein_coding	no	n.a.
chr7	73737669	73738852	ENST00000480445.5	ABHD11	protein_coding	no	n.a.
chr7	73737713	73738831	ENST00000468998.1	ABHD11	protein_coding	no	n.a.
chr7	73768996	73770270	ENST00000395145.3	CLDN3	protein_coding	yes	physical barrier to prevent solutes and water from passing freely through the paracellular space
chr7	73799541	73829366	ENST00000466411.1	CLDN4	protein_coding	yes	regulate movement of solutes and ions through the paracellular space
chr7	73827743	73832684	ENST00000435050.1	CLDN4	protein_coding	yes	regulate movement of solutes and ions through the paracellular space
chr7	73827744	73828950	ENST00000476494.1	CLDN4	protein_coding	yes	regulate movement of solutes and ions through the paracellular space
chr7	73828173	73832683	ENST00000431918.1	CLDN4	protein_coding	yes	regulate movement of solutes and ions through the paracellular space
chr7	73830995	73832690	ENST00000340958.4	CLDN4	protein_coding	yes	regulate movement of solutes and ions through the paracellular space
chr7	73834589	73842516	ENST00000297873.9	METTL27	protein_coding	no	n.a.
chr7	73834914	73842516	ENST00000458679.5	METTL27	protein_coding	no	n.a.
chr7	73839580	73842516	ENST00000493174.1	METTL27	protein_coding	no	n.a.
chr7	73861158	73865890	ENST00000320531.3	TMEM270	protein_coding	no	n.a.
chr7	73861171	73865890	ENST00000426490.1	TMEM270	protein_coding	no	n.a.
chr7	73985991	73988767	ENST00000567919.1	ENSG00000261467	lncRNA	no	n.a.
chr7	74027788	74068763	ENST00000445912.5	ELN	protein_coding	no	n.a.
chr7	74027788	74069899	ENST00000621115.4	ELN	protein_coding	no	n.a.
chr7	74028100	74045273	ENST00000431562.5	ELN	protein_coding	no	n.a.
chr7	74028105	74069677	ENST00000320492.11	ELN	protein_coding	no	n.a.
chr7	74028108	74051983	ENST00000438906.5	ELN	protein_coding	no	n.a.
chr7	74028113	74038051	ENST00000494160.5	ELN	protein_coding	no	n.a.
chr7	74028123	74042841	ENST00000492003.5	ELN	protein_coding	no	n.a.
chr7	74028125	74043223	ENST00000468517.5	ELN	protein_coding	no	n.a.
chr7	74028128	74051955	ENST00000438880.5	ELN	protein_coding	no	n.a.
chr7	74028128	74069677	ENST00000414324.5	ELN	protein_coding	no	n.a.
chr7	74028140	74068700	ENST00000380562.8	ELN	protein_coding	no	n.a.
chr7	74028143	74043189	ENST00000480728.5	ELN	protein_coding	no	n.a.
chr7	74028156	74069678	ENST00000380575.8	ELN	protein_coding	no	n.a.
chr7	74028157	74069907	ENST00000380584.8	ELN	protein_coding	no	n.a.
chr7	74028162	74069677	ENST00000458204.5	ELN	protein_coding	no	n.a.
chr7	74028169	74069907	ENST00000357036.9	ELN	protein_coding	no	n.a.
chr7	74028172	74043284	ENST00000462506.5	ELN	protein_coding	no	n.a.
chr7	74028172	74045315	ENST00000479432.5	ELN	protein_coding	no	n.a.
chr7	74028172	74048201	ENST00000417091.5	ELN	protein_coding	no	n.a.
chr7	74028172	74069904	ENST00000429192.5	ELN	protein_coding	no	n.a.
chr7	74028172	74069907	ENST00000252034.12	ELN	protein_coding	no	n.a.
chr7	74028174	74043168	ENST00000416107.5	ELN	protein_coding	no	n.a.
chr7	74028174	74046767	ENST00000442310.5	ELN	protein_coding	no	n.a.
chr7	74028174	74069677	ENST00000380553.8	ELN	protein_coding	no	n.a.
chr7	74028174	74069678	ENST00000380576.9	ELN	protein_coding	no	n.a.
chr7	74028175	74043239	ENST00000473323.1	ELN	protein_coding	no	n.a.
chr7	74028175	74048202	ENST00000428787.5	ELN	protein_coding	no	n.a.
chr7	74028187	74068700	ENST00000320399.10	ELN	protein_coding	no	n.a.
chr7	74028187	74068700	ENST00000692049.1	ELN	protein_coding	no	n.a.
chr7	74037706	74041251	ENST00000685240.1	ELN	protein_coding	no	n.a.
chr7	74042633	74045259	ENST00000419398.1	ELN	protein_coding	no	n.a.
chr7	74045762	74047717	ENST00000477397.1	ELN	protein_coding	no	n.a.
chr7	74046658	74052236	ENST00000493839.1	ELN	protein_coding	no	n.a.
chr7	74052293	74056365	ENST00000466878.5	ELN	protein_coding	no	n.a.
chr7	74052850	74056347	ENST00000492210.1	ELN	protein_coding	no	n.a.
chr7	74058904	74062287	ENST00000435932.2	ELN-AS1	lncRNA	no	n.a.
chr7	74082932	74122525	ENST00000418310.5	LIMK1	protein_coding	no	n.a.
chr7	74083803	74122525	ENST00000336180.7	LIMK1	protein_coding	no	n.a.
chr7	74083990	74121301	ENST00000435201.5	LIMK1	protein_coding	no	n.a.
chr7	74093078	74121458	ENST00000538333.3	LIMK1	protein_coding	no	n.a.
chr7	74093955	74097189	ENST00000486361.5	LIMK1	protein_coding	no	n.a.
chr7	74094232	74105905	ENST00000491052.5	LIMK1	protein_coding	no	n.a.
chr7	74097102	74111440	ENST00000483414.1	LIMK1	protein_coding	no	n.a.
chr7	74115367	74121029	ENST00000476792.1	LIMK1	protein_coding	no	n.a.
chr7	74174230	74197050	ENST00000678438.1	EIF4H	protein_coding	no	n.a.
chr7	74174330	74190287	ENST00000489484.5	EIF4H	protein_coding	no	n.a.
chr7	74174352	74197076	ENST00000495187.2	EIF4H	protein_coding	no	n.a.
chr7	74174352	74197077	ENST00000677998.1	EIF4H	protein_coding	no	n.a.
chr7	74174355	74197093	ENST00000677570.1	EIF4H	protein_coding	no	n.a.
chr7	74174355	74197096	ENST00000265753.13	EIF4H	protein_coding	no	n.a.
chr7	74174355	74197096	ENST00000353999.6	EIF4H	protein_coding	no	n.a.
chr7	74174357	74197093	ENST00000679266.1	EIF4H	protein_coding	no	n.a.
chr7	74174357	74197093	ENST00000679287.1	EIF4H	protein_coding	no	n.a.
chr7	74174357	74197122	ENST00000677681.1	EIF4H	protein_coding	no	n.a.
chr7	74174357	74197122	ENST00000678815.1	EIF4H	protein_coding	no	n.a.
chr7	74174358	74189973	ENST00000479338.5	EIF4H	protein_coding	no	n.a.
chr7	74183821	74195494	ENST00000678341.1	EIF4H	protein_coding	no	n.a.
chr7	74191197	74191294	ENST00000385008.1	MIR590	miRNA	no	n.a.
chr7	74192701	74197093	ENST00000679161.1	EIF4H	protein_coding	no	n.a.
chr7	74199651	74219784	ENST00000465116.5	LAT2	protein_coding	no	n.a.
chr7	74209395	74229834	ENST00000344995.9	LAT2	protein_coding	no	n.a.
chr7	74209926	74215277	ENST00000491595.1	LAT2	protein_coding	no	n.a.
chr7	74209953	74220619	ENST00000475494.5	LAT2	protein_coding	no	n.a.
chr7	74209980	74226508	ENST00000398475.5	LAT2	protein_coding	no	n.a.
chr7	74210005	74219972	ENST00000361082.7	LAT2	protein_coding	no	n.a.
chr7	74210005	74229831	ENST00000275635.11	LAT2	protein_coding	no	n.a.
chr7	74210005	74229831	ENST00000488266.5	LAT2	protein_coding	no	n.a.
chr7	74210005	74229834	ENST00000460943.6	LAT2	protein_coding	no	n.a.
chr7	74210022	74220734	ENST00000470709.1	LAT2	protein_coding	no	n.a.
chr7	74220457	74229072	ENST00000490586.1	LAT2	protein_coding	no	n.a.
chr7	74231498	74254389	ENST00000352131.7	RFC2	protein_coding	no	n.a.
chr7	74231501	74254399	ENST00000055077.8	RFC2	protein_coding	no	n.a.
chr7	74231503	74254458	ENST00000621097.4	RFC2	protein_coding	no	n.a.
chr7	74231773	74240007	ENST00000485545.5	RFC2	protein_coding	no	n.a.
chr7	74232103	74243246	ENST00000497430.1	RFC2	protein_coding	no	n.a.
chr7	74235530	74254309	ENST00000470266.5	RFC2	protein_coding	no	n.a.
chr7	74235530	74254367	ENST00000494019.5	RFC2	protein_coding	no	n.a.
chr7	74235531	74254407	ENST00000480432.5	RFC2	protein_coding	no	n.a.
chr7	74237349	74254337	ENST00000479105.6	RFC2	protein_coding	no	n.a.
chr7	74237407	74252494	ENST00000491206.5	RFC2	protein_coding	no	n.a.
chr7	74238922	74254389	ENST00000493156.6	RFC2	protein_coding	no	n.a.
chr7	74238936	74254389	ENST00000463194.1	RFC2	protein_coding	no	n.a.
chr7	74246714	74254376	ENST00000473493.2	RFC2	protein_coding	no	n.a.
chr7	74280746	74289307	ENST00000661689.2	ENSG00000287815	lncRNA	no	n.a.
chr7	74289406	74405935	ENST00000223398.11	CLIP2	protein_coding	no	n.a.
chr7	74289474	74405930	ENST00000361545.9	CLIP2	protein_coding	no	n.a.
chr7	74376069	74381041	ENST00000487091.1	CLIP2	protein_coding	no	n.a.
chr7	74376694	74397165	ENST00000493166.1	CLIP2	protein_coding	no	n.a.
chr7	74380023	74389149	ENST00000482424.1	CLIP2	protein_coding	no	n.a.
chr7	74386383	74389432	ENST00000491075.1	CLIP2	protein_coding	no	n.a.
chr7	74388669	74397173	ENST00000474962.1	CLIP2	protein_coding	no	n.a.
chr7	74400481	74404326	ENST00000487447.1	CLIP2	protein_coding	no	n.a.
chr7	74453789	74602590	ENST00000265755.7	GTF2IRD1	protein_coding	no	n.a.
chr7	74453905	74602605	ENST00000424337.7	GTF2IRD1	protein_coding	no	n.a.
chr7	74453969	74602604	ENST00000455841.6	GTF2IRD1	protein_coding	no	n.a.
chr7	74487427	74487540	ENST00000459153.1	RNA5SP233	rRNA_pseudogene	no	n.a.
chr7	74505991	74602591	ENST00000476977.5	GTF2IRD1	protein_coding	no	n.a.
chr7	74508074	74559660	ENST00000489094.1	GTF2IRD1	protein_coding	no	n.a.
chr7	74545761	74601106	ENST00000470715.1	GTF2IRD1	protein_coding	no	n.a.
chr7	74600959	74602583	ENST00000486086.1	GTF2IRD1	protein_coding	no	n.a.
chr7	74606912	74607299	ENST00000608433.1	ENSG00000273069	lncRNA	no	n.a.
chr7	74633509	74633884	ENST00000623770.1	ENSG00000279005	TEC	no	n.a.
chr7	74650230	74651491	ENST00000652150.1	GTF2I	protein_coding	no	n.a.
chr7	74650230	74760692	ENST00000650807.1	GTF2I	protein_coding	no	n.a.
chr7	74650254	74759951	ENST00000690345.1	GTF2I	protein_coding	no	n.a.
chr7	74657666	74691108	ENST00000613513.1	GTF2I	protein_coding	no	n.a.
chr7	74657717	74760692	ENST00000573035.6	GTF2I	protein_coding	no	n.a.
chr7	74657757	74760692	ENST00000614986.4	GTF2I	protein_coding	no	n.a.
chr7	74657757	74760692	ENST00000620879.4	GTF2I	protein_coding	no	n.a.
chr7	74657757	74760692	ENST00000621734.4	GTF2I	protein_coding	no	n.a.
chr7	74658030	74717066	ENST00000443166.5	GTF2I	protein_coding	no	n.a.
chr7	74684656	74699041	ENST00000432143.2	GTF2I	protein_coding	no	n.a.
chr7	74688863	74727886	ENST00000669011.1	GTF2I-AS1	lncRNA	no	n.a.
chr7	74688863	74728862	ENST00000450426.7	GTF2I-AS1	lncRNA	no	n.a.
chr7	74699459	74728849	ENST00000434256.5	GTF2I-AS1	lncRNA	no	n.a.
chr7	74700086	74727886	ENST00000594967.5	GTF2I-AS1	lncRNA	no	n.a.
chr7	74700086	74729001	ENST00000601921.1	GTF2I-AS1	lncRNA	no	n.a.
chr7	74705176	74714944	ENST00000490431.2	GTF2I	protein_coding	no	n.a.
chr7	74716611	74730289	ENST00000484840.5	GTF2I	protein_coding	no	n.a.
chr7	74726443	74728889	ENST00000619652.1	GTF2I-AS1	lncRNA	no	n.a.
chr7	74726949	74727883	ENST00000595409.1	GTF2I-AS1	lncRNA	no	n.a.
chr7	74728002	74735513	ENST00000491325.5	GTF2I	protein_coding	no	n.a.
chr7	74732536	74744941	ENST00000620631.4	GTF2I	protein_coding	no	n.a.
chr7	74733595	74738119	ENST00000615596.1	GTF2I	protein_coding	no	n.a.
chr7	74736502	74743882	ENST00000621640.1	GTF2I	protein_coding	no	n.a.
chr7	74738022	74740071	ENST00000462915.1	GTF2I	protein_coding	no	n.a.
chr7	74741456	74742121	ENST00000574228.1	PHB1P15	processed_pseudogene	no	n.a.
chr7	74744343	74749452	ENST00000438130.6	GTF2I	protein_coding	no	n.a.
chr7	74744745	74746253	ENST00000473333.1	GTF2I	protein_coding	no	n.a.
chr7	74746055	74749396	ENST00000476035.1	GTF2I	protein_coding	no	n.a.
chr7	74752089	74754540	ENST00000482232.1	GTF2I	protein_coding	no	n.a.
chr7	74753844	74755878	ENST00000464471.1	GTF2I	protein_coding	no	n.a.
chr7	74754095	74760690	ENST00000621040.4	GTF2I	protein_coding	no	n.a.
chr7	74755239	74759959	ENST00000614048.1	GTF2I	protein_coding	no	n.a.
chr7	74774010	74783540	ENST00000449343.6	NCF1	protein_coding	no	n.a.
chr7	74774010	74789314	ENST00000398421.6	NCF1	protein_coding	no	n.a.
chr7	74774010	74789315	ENST00000289473.11	NCF1	protein_coding	no	n.a.
chr7	74776808	74785292	ENST00000443956.7	NCF1	protein_coding	no	n.a.
chr7	74777266	74781622	ENST00000438106.5	NCF1	protein_coding	no	n.a.
chr7	74777268	74780802	ENST00000442021.6	NCF1	protein_coding	no	n.a.
chr7	74777268	74782980	ENST00000433458.5	NCF1	protein_coding	no	n.a.
chr7	74777268	74783583	ENST00000464878.5	NCF1	protein_coding	no	n.a.
chr7	74777268	74789315	ENST00000455062.2	NCF1	protein_coding	no	n.a.
chr7	74780395	74783405	ENST00000488197.1	NCF1	protein_coding	no	n.a.
chr7	74783442	74785546	ENST00000486097.1	NCF1	protein_coding	no	n.a.
chr7	74796149	74890585	ENST00000625377.3	ENSG00000289346	protein_coding	no	n.a.
chr7	74796150	74851605	ENST00000451013.7	GTF2IRD2	protein_coding	no	n.a.
chr7	74796184	74851518	ENST00000651129.1	GTF2IRD2	protein_coding	no	n.a.
chr7	74801894	74812796	ENST00000610955.1	GTF2IRD2	protein_coding	no	n.a.
chr7	74804579	74807049	ENST00000478628.1	GTF2IRD2	protein_coding	no	n.a.
chr7	74818806	74821224	ENST00000484624.1	GTF2IRD2	protein_coding	no	n.a.
chr7	74821533	74851536	ENST00000619775.1	GTF2IRD2	protein_coding	no	n.a.
chr7	74832632	74851529	ENST00000614386.1	GTF2IRD2	protein_coding	no	n.a.
chr7	74843753	74887711	ENST00000651031.1	ENSG00000290833	lncRNA	no	n.a.
chr7	74843763	74849188	ENST00000652362.1	GTF2IRD2	protein_coding	no	n.a.
chr7	74843769	74890557	ENST00000650988.1	ENSG00000290833	lncRNA	no	n.a.
chr7	74868253	74890573	ENST00000652688.1	ENSG00000290833	lncRNA	no	n.a.
chr7	74882162	74890610	ENST00000426587.5	ENSG00000290833	lncRNA	no	n.a.
chr7	74882704	74890402	ENST00000622110.5	STAG3L2	transcribed_unprocessed_pseudogene	no	n.a.
chr7	74883412	74890566	ENST00000618922.4	ENSG00000290833	lncRNA	no	n.a.
chr7	74883766	74890566	ENST00000611766.4	ENSG00000290833	lncRNA	no	n.a.
chr7	74883794	74890566	ENST00000622215.1	ENSG00000290833	lncRNA	no	n.a.
chr7	74894115	74897835	ENST00000398065.3	PMS2P5	unprocessed_pseudogene	no	n.a.
chr7	74895815	74895917	ENST00000459002.1	Y_RNA	misc_RNA	no	n.a.
chr7	74904288	74915078	ENST00000618416.5	SPDYE12	protein_coding	no	n.a.
chr7	74964704	75031528	ENST00000616305.2	CASTOR2	protein_coding	no	n.a.
chr7	75007887	75021943	ENST00000622472.1	CASTOR2	protein_coding	no	n.a.
chr7	75027121	75073881	ENST00000614461.4	RCC1L	protein_coding	no	n.a.
chr7	75042182	75073802	ENST00000610322.5	RCC1L	protein_coding	no	n.a.
chr7	75042973	75064728	ENST00000618102.4	RCC1L	protein_coding	no	n.a.
chr7	75055574	75073790	ENST00000616051.1	RCC1L	protein_coding	no	n.a.
chr7	75056516	75073881	ENST00000618035.4	RCC1L	protein_coding	no	n.a.
chr7	75057876	75058188	ENST00000576563.2	Metazoa_SRP	misc_RNA	no	n.a.
chr7	75063313	75074228	ENST00000615250.1	RCC1L	protein_coding	no	n.a.
chr7	75092572	75123877	ENST00000620662.1	GTF2IRD2B	protein_coding	no	n.a.
chr7	75092572	75149805	ENST00000651028.1	GTF2IRD2B	protein_coding	no	n.a.
chr7	75092589	75149817	ENST00000472837.7	GTF2IRD2B	protein_coding	no	n.a.
chr7	75092591	75146950	ENST00000619142.4	GTF2IRD2B	protein_coding	no	n.a.
chr7	75092599	75112699	ENST00000614064.4	GTF2IRD2B	protein_coding	no	n.a.
chr7	75092611	75149817	ENST00000418185.6	GTF2IRD2B	protein_coding	no	n.a.
chr7	75120626	75123189	ENST00000617708.1	GTF2IRD2B	protein_coding	no	n.a.
chr7	75125656	75149817	ENST00000611835.4	GTF2IRD2B	protein_coding	no	n.a.
chr7	75133154	75144068	ENST00000394939.3	GTF2IRD2B	protein_coding	no	n.a.
chr7	75156638	75172044	ENST00000438382.2	NCF1C	unprocessed_pseudogene	no	n.a.
chr7	75185384	75191533	ENST00000618412.4	GTF2IP1	lncRNA	no	n.a.
chr7	75185395	75237696	ENST00000622829.4	GTF2IP1	lncRNA	no	n.a.
chr7	75186115	75190836	ENST00000621948.4	GTF2IP1	lncRNA	no	n.a.
chr7	75187060	75237696	ENST00000616377.4	GTF2IP1	lncRNA	no	n.a.
chr7	75187241	75217264	ENST00000614592.4	GTF2IP1	transcribed_unprocessed_pseudogene	no	n.a.
chr7	75196667	75200006	ENST00000615592.1	GTF2IP1	lncRNA	no	n.a.
chr7	75199670	75201718	ENST00000611799.1	GTF2IP1	lncRNA	no	n.a.
chr7	75199808	75201316	ENST00000620866.1	GTF2IP1	lncRNA	no	n.a.
chr7	75201864	75213531	ENST00000622399.4	GTF2IP1	lncRNA	no	n.a.
chr7	75203925	75204711	ENST00000614021.1	PHB1P6	processed_pseudogene	no	n.a.
chr7	75205994	75209408	ENST00000619312.1	GTF2IP1	lncRNA	no	n.a.
chr7	75225432	75234310	ENST00000616609.1	ENSG00000277675	lncRNA	no	n.a.
chr7	75232927	75233924	ENST00000576046.1	ENSG00000263081	lncRNA	no	n.a.
chr7	75237292	75237405	ENST00000621495.1	ENSG00000275121	processed_pseudogene	no	n.a.
chr7	75280789	75289501	ENST00000652175.2	SPDYE13	protein_coding	no	n.a.
chr7	75288119	75299795	ENST00000447708.2	PMS2P13	transcribed_unprocessed_pseudogene	no	n.a.
chr7	75297989	75298091	ENST00000598668.1	Y_RNA	misc_RNA	no	n.a.
chr7	75307375	75317429	ENST00000651045.3	SPDYE14	protein_coding	no	n.a.
chr7	75316047	75327765	ENST00000412694.3	PMS2P10	transcribed_unprocessed_pseudogene	no	n.a.
chr7	75325958	75326060	ENST00000365151.1	Y_RNA	misc_RNA	no	n.a.
chr7	75335342	75345396	ENST00000612377.3	SPDYE15	protein_coding	no	n.a.
chr7	75344014	75359550	ENST00000425039.4	PMS2P2	transcribed_unprocessed_pseudogene	no	n.a.
chr7	75353884	75353986	ENST00000363000.1	Y_RNA	misc_RNA	no	n.a.
chr7	75359193	75395368	ENST00000619870.4	ENSG00000290951	lncRNA	no	n.a.
chr7	75359200	75367646	ENST00000687422.1	ENSG00000290951	lncRNA	no	n.a.
chr7	75359230	75366630	ENST00000684904.1	ENSG00000290951	lncRNA	no	n.a.
chr7	75361373	75367087	ENST00000456374.2	STAG3L1	transcribed_unprocessed_pseudogene	no	n.a.
chr7	75366353	75395383	ENST00000404291.3	ENSG00000290951	lncRNA	no	n.a.
chr7	75381637	75381739	ENST00000364268.2	Y_RNA	misc_RNA	no	n.a.
chr7	75384256	75389882	ENST00000487154.1	ENSG00000290951	lncRNA	no	n.a.
chr7	75391954	75395434	ENST00000275590.9	FKBP6P2	lncRNA	no	n.a.
chr7	75393364	75395281	ENST00000416371.1	FKBP6P2	transcribed_unprocessed_pseudogene	no	n.a.
chr7	75395062	75405613	ENST00000450434.5	TRIM73	protein_coding	no	n.a.
chr7	75395160	75399030	ENST00000463766.1	TRIM73	protein_coding	no	n.a.
chr7	75395628	75405605	ENST00000323819.8	TRIM73	protein_coding	no	n.a.
chr7	75395755	75410996	ENST00000430211.5	TRIM73	protein_coding	no	n.a.
chr7	75398141	75405605	ENST00000447409.6	TRIM73	protein_coding	no	n.a.
chr7	75401618	75405605	ENST00000483979.1	TRIM73	protein_coding	no	n.a.
chr7	75410321	75411539	ENST00000473960.1	NSUN5P1	lncRNA	no	n.a.
chr7	75410327	75416794	ENST00000691741.2	NSUN5P1	lncRNA	no	n.a.
chr7	75410338	75416787	ENST00000687920.2	NSUN5P1	lncRNA	no	n.a.
chr7	75410340	75416789	ENST00000691865.2	NSUN5P1	lncRNA	no	n.a.
chr7	75410349	75416786	ENST00000393633.6	NSUN5P1	lncRNA	no	n.a.
chr7	75410349	75416787	ENST00000702492.1	NSUN5P1	lncRNA	no	n.a.
chr7	75410349	75416792	ENST00000689022.2	NSUN5P1	lncRNA	no	n.a.
chr7	75410351	75416787	ENST00000687621.1	NSUN5P1	lncRNA	no	n.a.
chr7	75410351	75416787	ENST00000701420.1	NSUN5P1	lncRNA	no	n.a.
chr7	75410351	75416790	ENST00000702992.1	NSUN5P1	lncRNA	no	n.a.
chr7	75410360	75416792	ENST00000693166.2	NSUN5P1	lncRNA	no	n.a.
chr7	75410361	75416785	ENST00000692954.1	NSUN5P1	lncRNA	no	n.a.
chr7	75410361	75416787	ENST00000457988.5	NSUN5P1	lncRNA	no	n.a.
chr7	75410361	75416787	ENST00000689132.1	NSUN5P1	lncRNA	no	n.a.
chr7	75410361	75416787	ENST00000691132.1	NSUN5P1	lncRNA	no	n.a.
chr7	75410361	75416787	ENST00000701031.1	NSUN5P1	lncRNA	no	n.a.
chr7	75410361	75416787	ENST00000702835.1	NSUN5P1	lncRNA	no	n.a.
chr7	75410361	75416792	ENST00000688076.1	NSUN5P1	lncRNA	no	n.a.
chr7	75410362	75416126	ENST00000455158.5	NSUN5P1	lncRNA	no	n.a.
chr7	75410367	75416597	ENST00000421140.6	NSUN5P1	transcribed_unprocessed_pseudogene	no	n.a.
chr7	75410390	75416787	ENST00000693244.1	NSUN5P1	lncRNA	no	n.a.
chr7	75410394	75416787	ENST00000422386.5	NSUN5P1	lncRNA	no	n.a.
chr7	75410403	75416792	ENST00000702174.1	NSUN5P1	lncRNA	no	n.a.
chr7	75411673	75415024	ENST00000464979.1	NSUN5P1	lncRNA	no	n.a.
chr7	75414479	75416787	ENST00000428392.1	NSUN5P1	lncRNA	no	n.a.
chr7	75416785	75486299	ENST00000615331.5	POM121C	protein_coding	no	n.a.
chr7	75416786	75421285	ENST00000614583.1	POM121C	protein_coding	no	n.a.
chr7	75418795	75442719	ENST00000607367.5	POM121C	protein_coding	no	n.a.
chr7	75423101	75424809	ENST00000473609.5	POM121C	protein_coding	no	n.a.
chr7	75423169	75437553	ENST00000473168.1	POM121C	protein_coding	no	n.a.
chr7	75425135	75440701	ENST00000439629.2	POM121C	protein_coding	no	n.a.
chr7	75425531	75437668	ENST00000479864.1	POM121C	protein_coding	no	n.a.
chr7	75441053	75484328	ENST00000398379.2	POM121C	protein_coding	no	n.a.
chr7	75474706	75486108	ENST00000415277.2	ENSG00000242073	transcribed_unprocessed_pseudogene	no	n.a.
chr7	75492319	75504316	ENST00000625065.4	SPDYE5	protein_coding	no	n.a.
chr7	75507746	75528051	ENST00000394921.8	PMS2P3	lncRNA	no	n.a.
chr7	75507746	75528095	ENST00000702274.1	PMS2P3	lncRNA	no	n.a.
chr7	75507746	75528132	ENST00000693762.1	PMS2P3	lncRNA	no	n.a.
chr7	75507749	75527836	ENST00000430602.5	PMS2P3	lncRNA	no	n.a.
chr7	75507752	75528123	ENST00000418756.5	PMS2P3	lncRNA	no	n.a.
chr7	75510930	75516235	ENST00000529061.7	PMS2P3	transcribed_unprocessed_pseudogene	no	n.a.
chr7	75511016	75527579	ENST00000533167.5	PMS2P3	lncRNA	no	n.a.
chr7	75511016	75528088	ENST00000437568.6	PMS2P3	lncRNA	no	n.a.
chr7	75512123	75528103	ENST00000691440.1	PMS2P3	lncRNA	no	n.a.
chr7	75512588	75528148	ENST00000422064.1	PMS2P3	lncRNA	no	n.a.
chr7	75513024	75513126	ENST00000364004.1	Y_RNA	misc_RNA	no	n.a.
chr7	75516042	75525955	ENST00000438326.2	PMS2P3	lncRNA	no	n.a.
chr7	75533297	75738941	ENST00000336926.11	HIP1	protein_coding	no	n.a.
chr7	75534087	75738941	ENST00000434438.6	HIP1	protein_coding	no	n.a.
chr7	75538082	75611702	ENST00000616821.4	HIP1	protein_coding	no	n.a.
chr7	75558221	75563385	ENST00000404944.3	HIP1	protein_coding	no	n.a.
chr7	75582091	75611843	ENST00000420909.1	HIP1	protein_coding	no	n.a.
chr7	75625088	75626970	ENST00000623029.1	ENSG00000279996	TEC	no	n.a.
chr7	75654412	75738935	ENST00000485723.1	HIP1	protein_coding	no	n.a.
chr7	75733459	75738962	ENST00000479835.1	HIP1	protein_coding	no	n.a.
chr7	75769532	75789896	ENST00000394905.2	CCL26	protein_coding	no	n.a.
chr7	75769537	75772211	ENST00000005180.9	CCL26	protein_coding	no	n.a.
chr7	75810824	75813806	ENST00000222902.7	CCL24	protein_coding	no	n.a.
chr7	75811664	75823356	ENST00000416943.1	CCL24	protein_coding	no	n.a.
chr7	75835662	75836141	ENST00000403118.2	ENSG00000219039	processed_pseudogene	no	n.a.
chr7	75842601	75882124	ENST00000466232.5	RHBDD2	protein_coding	no	n.a.
chr7	75878090	75882165	ENST00000468644.5	RHBDD2	protein_coding	no	n.a.
chr7	75878998	75888926	ENST00000318622.8	RHBDD2	protein_coding	no	n.a.
chr7	75879003	75888884	ENST00000454791.1	RHBDD2	protein_coding	no	n.a.
chr7	75879033	75888926	ENST00000006777.11	RHBDD2	protein_coding	no	n.a.
chr7	75879139	75880305	ENST00000476218.1	RHBDD2	protein_coding	no	n.a.
chr7	75879171	75888583	ENST00000468304.1	RHBDD2	protein_coding	no	n.a.
chr7	75882043	75888921	ENST00000428119.1	RHBDD2	protein_coding	no	n.a.
chr7	75883489	75888268	ENST00000467406.2	RHBDD2	protein_coding	no	n.a.
chr7	75899199	75980393	ENST00000453773.5	POR	protein_coding	no	n.a.
chr7	75907575	75981096	ENST00000439963.5	POR	protein_coding	no	n.a.
chr7	75915086	75986841	ENST00000706544.1	POR	protein_coding	no	n.a.
chr7	75915148	75980738	ENST00000448410.5	POR	protein_coding	no	n.a.
chr7	75915154	75986855	ENST00000461988.6	POR	protein_coding	no	n.a.
chr7	75915156	75954109	ENST00000421059.1	POR	protein_coding	no	n.a.
chr7	75915156	75979786	ENST00000471238.5	POR	protein_coding	no	n.a.
chr7	75915156	75986844	ENST00000706545.1	POR	protein_coding	no	n.a.
chr7	75915156	75986844	ENST00000706546.1	POR	protein_coding	no	n.a.
chr7	75915158	75986844	ENST00000706547.1	POR	protein_coding	no	n.a.
chr7	75915163	75986855	ENST00000394893.5	POR	protein_coding	no	n.a.
chr7	75915173	75980411	ENST00000412521.5	POR	protein_coding	no	n.a.
chr7	75915181	75980488	ENST00000414186.5	POR	protein_coding	no	n.a.
chr7	75915196	75915269	ENST00000582622.1	MIR4651	miRNA	no	n.a.
chr7	75918643	75980471	ENST00000432753.5	POR	protein_coding	no	n.a.
chr7	75921160	75954180	ENST00000449920.5	POR	protein_coding	no	n.a.
chr7	75922754	75923443	ENST00000455249.1	RPL7L1P3	processed_pseudogene	no	n.a.
chr7	75943781	75943916	ENST00000364773.1	SNORA14A	snoRNA	no	n.a.
chr7	75945321	75954180	ENST00000418341.1	POR	protein_coding	no	n.a.
chr7	75953988	75986540	ENST00000412064.6	POR	protein_coding	no	n.a.
chr7	75953988	75986854	ENST00000454934.5	POR	protein_coding	no	n.a.
chr7	75954075	75986599	ENST00000447222.5	POR	protein_coding	no	n.a.
chr7	75967842	75980439	ENST00000426184.1	POR	protein_coding	no	n.a.
chr7	75967844	75979537	ENST00000439297.1	POR	protein_coding	no	n.a.
chr7	75967844	75986841	ENST00000475509.2	POR	protein_coding	no	n.a.
chr7	75980931	75983793	ENST00000460892.1	POR	protein_coding	no	n.a.
chr7	75981910	75986832	ENST00000439269.1	POR	protein_coding	no	n.a.
chr7	75983315	75985745	ENST00000496888.5	POR	protein_coding	no	n.a.
chr7	75983435	75985307	ENST00000487247.5	POR	protein_coding	no	n.a.
chr7	75983788	75985366	ENST00000495770.1	POR	protein_coding	no	n.a.
chr7	75985569	75986855	ENST00000493973.1	POR	protein_coding	no	n.a.
chr7	75986830	75994595	ENST00000493111.7	TMEM120A	protein_coding	no	n.a.
chr7	75986982	75994616	ENST00000417509.5	TMEM120A	protein_coding	no	n.a.
chr7	75986984	75987668	ENST00000484946.5	TMEM120A	protein_coding	no	n.a.
chr7	75986984	75988320	ENST00000490656.5	TMEM120A	protein_coding	no	n.a.
chr7	75986984	75994574	ENST00000439537.5	TMEM120A	protein_coding	no	n.a.
chr7	75986988	75988211	ENST00000493251.5	TMEM120A	protein_coding	no	n.a.
chr7	75986991	75987535	ENST00000460127.1	TMEM120A	protein_coding	no	n.a.
chr7	75987040	75994656	ENST00000440632.5	TMEM120A	protein_coding	no	n.a.
chr7	75987149	75989178	ENST00000480899.5	TMEM120A	protein_coding	no	n.a.
chr7	75987441	75987978	ENST00000465989.1	TMEM120A	protein_coding	no	n.a.
chr7	75987541	75994556	ENST00000431867.5	TMEM120A	protein_coding	no	n.a.
chr7	75987926	75992282	ENST00000465494.5	TMEM120A	protein_coding	no	n.a.
chr7	75988035	75992527	ENST00000480538.2	TMEM120A	protein_coding	no	n.a.
chr7	75988129	75994638	ENST00000485200.1	TMEM120A	protein_coding	no	n.a.
chr7	75988202	75988587	ENST00000486865.1	TMEM120A	protein_coding	no	n.a.
chr7	75996337	76048003	ENST00000248600.5	STYXL1	protein_coding	no	n.a.
chr7	75996337	76048003	ENST00000360591.7	STYXL1	protein_coding	no	n.a.
chr7	75996341	76047983	ENST00000340062.9	STYXL1	protein_coding	no	n.a.
chr7	75996341	76048000	ENST00000359697.8	STYXL1	protein_coding	no	n.a.
chr7	75996365	76028672	ENST00000430497.5	STYXL1	protein_coding	no	n.a.
chr7	75996365	76028672	ENST00000438695.5	STYXL1	protein_coding	no	n.a.
chr7	75996408	76047953	ENST00000431581.5	STYXL1	protein_coding	no	n.a.
chr7	75996498	76028671	ENST00000454618.5	STYXL1	protein_coding	no	n.a.
chr7	75998544	76047980	ENST00000451157.1	STYXL1	protein_coding	no	n.a.
chr7	76003738	76047988	ENST00000474328.5	STYXL1	protein_coding	no	n.a.
chr7	76013752	76048004	ENST00000460184.2	STYXL1	protein_coding	no	n.a.
chr7	76043976	76045963	ENST00000624598.1	ENSG00000280388	TEC	no	n.a.
chr7	76048050	76049047	ENST00000461263.2	MDH2	protein_coding	no	n.a.
chr7	76048084	76067506	ENST00000443006.5	MDH2	protein_coding	no	n.a.
chr7	76048105	76067508	ENST00000315758.10	MDH2	protein_coding	no	n.a.
chr7	76048135	76058175	ENST00000461665.5	MDH2	protein_coding	no	n.a.
chr7	76048160	76057447	ENST00000490105.1	MDH2	protein_coding	no	n.a.
chr7	76048160	76067067	ENST00000432020.2	MDH2	protein_coding	no	n.a.
chr7	76054503	76057460	ENST00000492663.1	MDH2	protein_coding	no	n.a.
chr7	76060367	76065173	ENST00000424167.2	MDH2	protein_coding	no	n.a.
chr7	76071468	76074963	ENST00000421546.1	ENSG00000230882	processed_pseudogene	no	n.a.
chr7	76087443	76087547	ENST00000515989.1	RNU6-863P	snRNA	no	n.a.
chr7	76090430	76108779	ENST00000434037.1	ENSG00000290729	lncRNA	no	n.a.
chr7	76099439	76101408	ENST00000436677.2	GTF2IP7	transcribed_unprocessed_pseudogene	no	n.a.
chr7	76108433	76132187	ENST00000449786.2	RABGEF1P3	transcribed_unprocessed_pseudogene	no	n.a.
chr7	76113025	76113400	ENST00000449226.1	ENSG00000213549	processed_pseudogene	no	n.a.
chr7	76173732	76175573	ENST00000449614.1	ENSG00000228829	transcribed_unprocessed_pseudogene	no	n.a.
chr7	76174308	76177205	ENST00000437494.1	ENSG00000290730	lncRNA	no	n.a.
chr7	76201895	76287287	ENST00000611745.2	SRRM3	protein_coding	no	n.a.
chr7	76234981	76260034	ENST00000479294.2	SRRM3	protein_coding	no	n.a.
chr7	76265406	76269992	ENST00000464752.1	SRRM3	protein_coding	no	n.a.
chr7	76273052	76281486	ENST00000479284.1	SRRM3	protein_coding	no	n.a.
chr7	76282613	76287288	ENST00000612155.1	SRRM3	protein_coding	no	n.a.
chr7	76302672	76303257	ENST00000676398.1	HSPB1	protein_coding	no	n.a.
chr7	76302672	76303310	ENST00000675488.1	HSPB1	protein_coding	no	n.a.
chr7	76302672	76303445	ENST00000675624.1	HSPB1	protein_coding	no	n.a.
chr7	76302672	76303503	ENST00000674560.1	HSPB1	protein_coding	no	n.a.
chr7	76302672	76303792	ENST00000675733.1	HSPB1	protein_coding	no	n.a.
chr7	76302672	76304292	ENST00000248553.7	HSPB1	protein_coding	no	n.a.
chr7	76302672	76304292	ENST00000674547.1	HSPB1	protein_coding	no	n.a.
chr7	76302672	76304292	ENST00000674638.1	HSPB1	protein_coding	no	n.a.
chr7	76302672	76304292	ENST00000674965.1	HSPB1	protein_coding	no	n.a.
chr7	76302672	76304292	ENST00000675134.1	HSPB1	protein_coding	no	n.a.
chr7	76302672	76304292	ENST00000675226.1	HSPB1	protein_coding	no	n.a.
chr7	76302672	76304292	ENST00000675538.1	HSPB1	protein_coding	no	n.a.
chr7	76302672	76304292	ENST00000675906.1	HSPB1	protein_coding	no	n.a.
chr7	76302672	76304292	ENST00000676231.1	HSPB1	protein_coding	no	n.a.
chr7	76302687	76304260	ENST00000447574.1	HSPB1	protein_coding	no	n.a.
chr7	76302698	76304292	ENST00000674650.1	HSPB1	protein_coding	no	n.a.
chr7	76303204	76304293	ENST00000675417.1	HSPB1	protein_coding	no	n.a.
chr7	76303576	76303865	ENST00000676195.1	HSPB1	protein_coding	no	n.a.
chr7	76303576	76304295	ENST00000429938.1	HSPB1	protein_coding	no	n.a.
chr7	76318252	76319790	ENST00000685158.1	FPASL	lncRNA	no	n.a.
chr7	76326798	76358991	ENST00000307630.5	YWHAG	protein_coding	no	n.a.
chr7	76361767	76362113	ENST00000395416.2	PPIAP81	processed_pseudogene	no	n.a.
chr7	76389333	76393490	ENST00000492979.2	SSC4D	protein_coding	no	n.a.
chr7	76389336	76409697	ENST00000275560.4	SSC4D	protein_coding	no	n.a.
chr7	76397517	76442071	ENST00000336517.8	ZP3	protein_coding	no	n.a.
chr7	76424949	76442069	ENST00000394857.8	ZP3	protein_coding	no	n.a.
chr7	76428637	76442062	ENST00000416245.5	ZP3	protein_coding	no	n.a.
chr7	76433469	76442063	ENST00000394860.3	ZP3	protein_coding	no	n.a.
chr7	76433955	76442071	ENST00000466960.5	ZP3	protein_coding	no	n.a.
chr7	76434034	76442071	ENST00000479793.5	ZP3	protein_coding	no	n.a.
chr7	76439897	76442071	ENST00000467555.1	ZP3	protein_coding	no	n.a.
chr7	76461675	76480704	ENST00000425780.5	DTX2	protein_coding	no	n.a.
chr7	76461696	76480584	ENST00000456590.5	DTX2	protein_coding	no	n.a.
chr7	76461696	76480594	ENST00000451769.5	DTX2	protein_coding	no	n.a.
chr7	76461700	76505991	ENST00000324432.9	DTX2	protein_coding	no	n.a.
chr7	76461708	76480447	ENST00000492339.5	DTX2	protein_coding	no	n.a.
chr7	76461708	76480695	ENST00000457529.5	DTX2	protein_coding	no	n.a.
chr7	76461708	76505988	ENST00000446600.5	DTX2	protein_coding	no	n.a.
chr7	76461708	76505991	ENST00000430490.7	DTX2	protein_coding	no	n.a.
chr7	76461715	76505994	ENST00000413936.6	DTX2	protein_coding	no	n.a.
chr7	76461716	76482659	ENST00000423646.5	DTX2	protein_coding	no	n.a.
chr7	76461719	76480778	ENST00000438930.5	DTX2	protein_coding	no	n.a.
chr7	76462457	76480551	ENST00000442516.1	DTX2	protein_coding	no	n.a.
chr7	76470161	76471058	ENST00000453932.1	FDPSP2	processed_pseudogene	no	n.a.
chr7	76472061	76482563	ENST00000429179.1	DTX2	protein_coding	no	n.a.
chr7	76474586	76478856	ENST00000479299.2	ENSG00000250614	lncRNA	no	n.a.
chr7	76478126	76480778	ENST00000435861.1	DTX2	protein_coding	no	n.a.
chr7	76478974	76482615	ENST00000472426.1	DTX2	protein_coding	no	n.a.
chr7	76480509	76505643	ENST00000446820.6	DTX2	protein_coding	no	n.a.
chr7	76491996	76502456	ENST00000467729.5	DTX2	protein_coding	no	n.a.
chr7	76492152	76502989	ENST00000435251.2	DTX2	protein_coding	no	n.a.
chr7	76499801	76505995	ENST00000479915.5	DTX2	protein_coding	no	n.a.
chr7	76501888	76505991	ENST00000468546.5	DTX2	protein_coding	no	n.a.
chr7	76503366	76505838	ENST00000465488.1	DTX2	protein_coding	no	n.a.
chr7	76510524	76515456	ENST00000257632.9	UPK3B	protein_coding	no	n.a.
chr7	76510551	76516522	ENST00000334348.8	UPK3B	protein_coding	no	n.a.
chr7	76510614	76515456	ENST00000394849.1	UPK3B	protein_coding	no	n.a.
chr7	76510754	76511882	ENST00000490360.1	UPK3B	protein_coding	no	n.a.
chr7	76511534	76514048	ENST00000469114.1	UPK3B	protein_coding	no	n.a.
chr7	76521610	76522074	ENST00000513375.1	ENSG00000250778	unprocessed_pseudogene	no	n.a.
chr7	76523604	76523706	ENST00000362637.2	Y_RNA	misc_RNA	no	n.a.
chr7	76524514	76532692	ENST00000447046.1	ENSG00000230305	unprocessed_pseudogene	no	n.a.
chr7	76531312	76543297	ENST00000633306.2	SPDYE16	protein_coding	no	n.a.
chr7	76531930	76541459	ENST00000632547.2	SPDYE16	protein_coding	no	n.a.
chr7	76533693	76540386	ENST00000515340.2	SPDYE16	protein_coding	no	n.a.
chr7	76549359	76627982	ENST00000418663.5	LINC03009	lncRNA	no	n.a.
chr7	76549360	76626278	ENST00000450661.1	LINC03009	lncRNA	no	n.a.
chr7	76549410	76621388	ENST00000423084.1	LINC03009	lncRNA	no	n.a.
chr7	76609985	76627240	ENST00000275569.8	POMZP3	protein_coding	no	n.a.
chr7	76609985	76627279	ENST00000310842.9	POMZP3	protein_coding	no	n.a.
chr7	76609993	76618300	ENST00000441393.1	POMZP3	protein_coding	no	n.a.
chr7	76610027	76627261	ENST00000424818.5	POMZP3	protein_coding	no	n.a.
chr7	76611721	76626127	ENST00000454397.1	POMZP3	protein_coding	no	n.a.
chr7	76650400	76650897	ENST00000423648.1	ENSG00000214243	processed_pseudogene	no	n.a.
chr7	76818376	76903041	ENST00000648393.1	ENSG00000285666	lncRNA	no	n.a.
chrX	62779249	62780326	ENST00000455793.1	SSBL2P	processed_pseudogene	no	n.a.
chrX	62842541	62843502	ENST00000449206.1	MTND1P31	processed_pseudogene	no	n.a.
chrX	62843696	62844306	ENST00000449028.1	MTND2P25	processed_pseudogene	no	n.a.
chrX	62878810	62884842	ENST00000457579.1	ZFRP1	processed_pseudogene	no	n.a.
chrX	63087070	63088664	ENST00000614203.1	ENSG00000277499	processed_pseudogene	no	n.a.
chrX	63222992	63560942	ENST00000667050.1	LINC01278	lncRNA	no	n.a.
chrX	63238243	63561071	ENST00000665386.1	LINC01278	lncRNA	no	n.a.
chrX	63238395	63560948	ENST00000670731.1	LINC01278	lncRNA	no	n.a.
chrX	63238477	63561071	ENST00000610088.6	LINC01278	lncRNA	no	n.a.
chrX	63238489	63561064	ENST00000659363.1	LINC01278	lncRNA	no	n.a.
chrX	63238595	63561075	ENST00000666891.1	LINC01278	lncRNA	no	n.a.
chrX	63238623	63561023	ENST00000664128.1	LINC01278	lncRNA	no	n.a.
chrX	63238623	63561030	ENST00000661141.1	LINC01278	lncRNA	no	n.a.
chrX	63238623	63561063	ENST00000659374.1	LINC01278	lncRNA	no	n.a.
chrX	63238629	63561040	ENST00000669572.1	LINC01278	lncRNA	no	n.a.
chrX	63238661	63561030	ENST00000654366.1	LINC01278	lncRNA	no	n.a.
chrX	63238664	63561030	ENST00000659087.1	LINC01278	lncRNA	no	n.a.
chrX	63238666	63561004	ENST00000653861.1	LINC01278	lncRNA	no	n.a.
chrX	63299246	63299673	ENST00000440184.1	CBX1P1	processed_pseudogene	no	n.a.
chrX	63314407	63510078	ENST00000670248.1	LINC01278	lncRNA	no	n.a.
chrX	63345488	63561052	ENST00000610234.5	LINC01278	lncRNA	no	n.a.
chrX	63347227	63351332	ENST00000374884.3	SPIN4	protein_coding	no	n.a.
chrX	63349645	63352178	ENST00000451979.1	SPIN4-AS1	lncRNA	no	n.a.
chrX	63396557	63561063	ENST00000654880.1	LINC01278	lncRNA	no	n.a.
chrX	63396737	63561030	ENST00000664356.1	LINC01278	lncRNA	no	n.a.
chrX	63396772	63561030	ENST00000666437.1	LINC01278	lncRNA	no	n.a.
chrX	63396806	63561023	ENST00000670203.1	LINC01278	lncRNA	no	n.a.
chrX	63397487	63560916	ENST00000656953.1	LINC01278	lncRNA	no	n.a.
chrX	63397506	63561063	ENST00000666216.1	LINC01278	lncRNA	no	n.a.
chrX	63397506	63561063	ENST00000669201.1	LINC01278	lncRNA	no	n.a.
chrX	63397539	63561071	ENST00000659222.1	LINC01278	lncRNA	no	n.a.
chrX	63397669	63560915	ENST00000662689.1	LINC01278	lncRNA	no	n.a.
chrX	63399428	63561071	ENST00000662779.1	LINC01278	lncRNA	no	n.a.
chrX	63399440	63561035	ENST00000608788.6	LINC01278	lncRNA	no	n.a.
chrX	63426557	63561060	ENST00000701823.1	LINC01278	lncRNA	no	n.a.
chrX	63426557	63561071	ENST00000665831.1	LINC01278	lncRNA	no	n.a.
chrX	63426557	63561080	ENST00000669422.1	LINC01278	lncRNA	no	n.a.
chrX	63426557	63561095	ENST00000609143.7	LINC01278	lncRNA	no	n.a.
chrX	63426558	63561080	ENST00000609401.6	LINC01278	lncRNA	no	n.a.
chrX	63426559	63431612	ENST00000608623.1	LINC01278	lncRNA	no	n.a.
chrX	63426566	63561071	ENST00000671033.1	LINC01278	lncRNA	no	n.a.
chrX	63426571	63561054	ENST00000656972.1	LINC01278	lncRNA	no	n.a.
chrX	63426574	63561075	ENST00000662156.1	LINC01278	lncRNA	no	n.a.
chrX	63426581	63560948	ENST00000665925.1	LINC01278	lncRNA	no	n.a.
chrX	63426581	63561063	ENST00000670242.1	LINC01278	lncRNA	no	n.a.
chrX	63426696	63561063	ENST00000654240.1	LINC01278	lncRNA	no	n.a.
chrX	63426891	63560942	ENST00000671338.1	LINC01278	lncRNA	no	n.a.
chrX	63509941	63561049	ENST00000433061.1	LINC01278	lncRNA	no	n.a.
chrX	63634966	63755113	ENST00000253401.10	ARHGEF9	protein_coding	no	n.a.
chrX	63634966	63785214	ENST00000671741.2	ARHGEF9	protein_coding	no	n.a.
chrX	63634966	63785546	ENST00000374878.5	ARHGEF9	protein_coding	no	n.a.
chrX	63634970	63755089	ENST00000374870.8	ARHGEF9	protein_coding	no	n.a.
chrX	63634983	63755078	ENST00000671907.1	ARHGEF9	protein_coding	no	n.a.
chrX	63635002	63754711	ENST00000637040.1	ARHGEF9	protein_coding	no	n.a.
chrX	63635002	63754747	ENST00000636048.1	ARHGEF9	protein_coding	no	n.a.
chrX	63635002	63754755	ENST00000638021.1	ARHGEF9	protein_coding	no	n.a.
chrX	63635002	63754765	ENST00000672513.1	ARHGEF9	protein_coding	no	n.a.
chrX	63635002	63755032	ENST00000624538.2	ARHGEF9	protein_coding	no	n.a.
chrX	63635014	63755113	ENST00000672194.1	ARHGEF9	protein_coding	no	n.a.
chrX	63635014	63755124	ENST00000637520.1	ARHGEF9	protein_coding	no	n.a.
chrX	63635070	63754340	ENST00000639092.1	ARHGEF9	protein_coding	no	n.a.
chrX	63635160	63755123	ENST00000637417.1	ARHGEF9	protein_coding	no	n.a.
chrX	63635298	63754740	ENST00000637557.1	ARHGEF9	protein_coding	no	n.a.
chrX	63636330	63785524	ENST00000437457.6	ARHGEF9	protein_coding	no	n.a.
chrX	63637689	63785558	ENST00000623517.3	ARHGEF9	protein_coding	no	n.a.
chrX	63637745	63755143	ENST00000495564.5	ARHGEF9	protein_coding	no	n.a.
chrX	63637839	63755078	ENST00000624210.3	ARHGEF9	protein_coding	no	n.a.
chrX	63637867	63755216	ENST00000635729.1	ARHGEF9	protein_coding	no	n.a.
chrX	63637884	63755113	ENST00000637723.2	ARHGEF9	protein_coding	no	n.a.
chrX	63637905	63754731	ENST00000637178.1	ARHGEF9	protein_coding	no	n.a.
chrX	63637981	63644266	ENST00000498761.5	ARHGEF9	protein_coding	no	n.a.
chrX	63637981	63657990	ENST00000624783.3	ARHGEF9	protein_coding	no	n.a.
chrX	63637981	63674138	ENST00000466925.4	ARHGEF9	protein_coding	no	n.a.
chrX	63637981	63755098	ENST00000635967.1	ARHGEF9	protein_coding	no	n.a.
chrX	63637981	63755127	ENST00000374872.4	ARHGEF9	protein_coding	no	n.a.
chrX	63637984	63755063	ENST00000624843.3	ARHGEF9	protein_coding	no	n.a.
chrX	63638026	63754684	ENST00000636392.1	ARHGEF9	protein_coding	no	n.a.
chrX	63638026	63754740	ENST00000636102.1	ARHGEF9	protein_coding	no	n.a.
chrX	63639414	63755127	ENST00000636926.1	ARHGEF9	protein_coding	no	n.a.
chrX	63639445	63755056	ENST00000636276.1	ARHGEF9	protein_coding	no	n.a.
chrX	63639523	63785214	ENST00000672467.1	ARHGEF9	protein_coding	no	n.a.
chrX	63639555	63644048	ENST00000636145.1	ARHGEF9	protein_coding	no	n.a.
chrX	63655615	63706360	ENST00000637855.1	ARHGEF9	protein_coding	no	n.a.
chrX	63670195	63671502	ENST00000420917.1	ARHGEF9-IT1	lncRNA	no	n.a.
chrX	63678495	63809274	ENST00000623417.3	ARHGEF9	protein_coding	no	n.a.
chrX	63678503	63785215	ENST00000625116.3	ARHGEF9	protein_coding	no	n.a.
chrX	63697220	63755335	ENST00000623566.3	ARHGEF9	protein_coding	no	n.a.
chrX	63697275	63785215	ENST00000624355.1	ARHGEF9	protein_coding	no	n.a.
chrX	63706262	63724975	ENST00000624387.3	ARHGEF9	protein_coding	no	n.a.
chrX	63707410	63724607	ENST00000636539.1	ARHGEF9	protein_coding	no	n.a.
chrX	63709135	63724592	ENST00000637391.1	ARHGEF9	protein_coding	no	n.a.
chrX	63754283	63755070	ENST00000623951.1	ARHGEF9	protein_coding	no	n.a.
chrX	63754484	63754664	ENST00000677315.1	ENSG00000288661	protein_coding	no	n.a.
chrX	63766874	63767400	ENST00000414577.1	BTF3P8	processed_pseudogene	no	n.a.
chrX	63786001	63786087	ENST00000410600.1	MIR1468	miRNA	no	n.a.
chrX	64044304	64045058	ENST00000439535.1	HNRNPDP1	processed_pseudogene	no	n.a.
chrX	64144871	64147052	ENST00000454081.1	ENSG00000226010	processed_pseudogene	no	n.a.
chrX	64185116	64205708	ENST00000374869.8	AMER1	protein_coding	no	n.a.
chrX	64205973	64233855	ENST00000671386.1	ENSG00000287370	lncRNA	no	n.a.
chrX	64210690	64210988	ENST00000475891.3	RN7SL799P	misc_RNA	no	n.a.
chrX	64224193	64230607	ENST00000362002.3	ASB12	protein_coding	no	n.a.
chrX	64268080	64395452	ENST00000374852.4	MTMR8	protein_coding	no	n.a.
chrX	64305046	64306733	ENST00000396110.2	KPNA4P1	processed_pseudogene	no	n.a.
chrX	64331413	64345158	ENST00000478487.5	MTMR8	protein_coding	no	n.a.
chrX	64331421	64348794	ENST00000462447.5	MTMR8	protein_coding	no	n.a.
chrX	64336080	64350040	ENST00000461403.1	MTMR8	protein_coding	no	n.a.
chrX	64405472	64406136	ENST00000637712.1	ENSG00000293387	lncRNA	no	n.a.
chrX	64405641	64406103	ENST00000636088.3	PFN5P	transcribed_unitary_pseudogene	no	n.a.
chrX	64432400	64434145	ENST00000425230.2	SHC1P1	processed_pseudogene	no	n.a.
chrX	64612631	64613262	ENST00000436906.1	YWHAZP7	processed_pseudogene	no	n.a.
chrX	64623116	64624573	ENST00000447301.2	KRT8P27	processed_pseudogene	no	n.a.
chrX	64697877	64698547	ENST00000421856.1	GRPEL2P2	processed_pseudogene	no	n.a.
chrX	64726747	64727048	ENST00000428431.1	BLOC1S2P1	processed_pseudogene	no	n.a.
chrX	64915801	64976533	ENST00000447788.6	ZC4H2	protein_coding	no	n.a.
chrX	64915806	64976450	ENST00000374839.8	ZC4H2	protein_coding	no	n.a.
chrX	64916381	65034713	ENST00000337990.2	ZC4H2	protein_coding	no	n.a.
chrX	64916396	64976450	ENST00000703136.1	ZC4H2	protein_coding	no	n.a.
chrX	64916487	64976533	ENST00000488608.5	ZC4H2	protein_coding	no	n.a.
chrX	64916635	64976487	ENST00000703133.1	ZC4H2	protein_coding	no	n.a.
chrX	64917779	64976387	ENST00000492653.6	ZC4H2	protein_coding	no	n.a.
chrX	64917839	65034669	ENST00000488831.5	ZC4H2	protein_coding	no	n.a.
chrX	64917857	64976387	ENST00000476032.2	ZC4H2	protein_coding	no	n.a.
chrX	65034787	65507876	ENST00000696368.1	ZC3H12B	protein_coding	no	n.a.
chrX	65034825	65091872	ENST00000696369.1	ZC3H12B	protein_coding	no	n.a.
chrX	65034825	65507887	ENST00000338957.5	ZC3H12B	protein_coding	no	n.a.
chrX	65185017	65187265	ENST00000451184.1	ENSG00000237971	processed_pseudogene	no	n.a.
chrX	65270912	65273019	ENST00000233836.5	CCT4P2	processed_pseudogene	no	n.a.
chrX	65327987	65331233	ENST00000433352.1	MORF4L1P5	processed_pseudogene	no	n.a.
chrX	65356889	65357547	ENST00000454528.1	PRXL2CP1	processed_pseudogene	no	n.a.
chrX	65366637	65499310	ENST00000617377.1	ZC3H12B	protein_coding	no	n.a.
chrX	65408083	65408672	ENST00000422965.1	TLE1P1	processed_pseudogene	no	n.a.
chrX	65438548	65534782	ENST00000677056.1	LAS1L	protein_coding	no	n.a.
chrX	65469086	65470380	ENST00000433173.1	AP1M2P1	processed_pseudogene	no	n.a.
chrX	65482524	65503390	ENST00000696370.1	ZC3H12B	protein_coding	no	n.a.
chrX	65499117	65534754	ENST00000677969.1	LAS1L	protein_coding	no	n.a.
chrX	65512581	65534754	ENST00000374807.9	LAS1L	protein_coding	no	n.a.
chrX	65512581	65534754	ENST00000677834.1	LAS1L	protein_coding	no	n.a.
chrX	65512581	65534787	ENST00000374811.8	LAS1L	protein_coding	no	n.a.
chrX	65512582	65534756	ENST00000374804.9	LAS1L	protein_coding	no	n.a.
chrX	65512582	65534775	ENST00000484069.1	LAS1L	protein_coding	no	n.a.
chrX	65512587	65534776	ENST00000677087.1	LAS1L	protein_coding	no	n.a.
chrX	65512587	65534806	ENST00000677986.1	LAS1L	protein_coding	no	n.a.
chrX	65512602	65534757	ENST00000678848.1	LAS1L	protein_coding	no	n.a.
chrX	65512602	65534787	ENST00000679116.1	LAS1L	protein_coding	no	n.a.
chrX	65512602	65534798	ENST00000677154.1	LAS1L	protein_coding	no	n.a.
chrX	65512602	65534798	ENST00000678074.1	LAS1L	protein_coding	no	n.a.
chrX	65512602	65534798	ENST00000678547.1	LAS1L	protein_coding	no	n.a.
chrX	65512602	65534798	ENST00000678705.1	LAS1L	protein_coding	no	n.a.
chrX	65512602	65534798	ENST00000678956.1	LAS1L	protein_coding	no	n.a.
chrX	65512602	65534798	ENST00000679277.1	LAS1L	protein_coding	no	n.a.
chrX	65512602	65534800	ENST00000679261.1	LAS1L	protein_coding	no	n.a.
chrX	65512602	65534810	ENST00000679056.1	LAS1L	protein_coding	no	n.a.
chrX	65512622	65534798	ENST00000678173.1	LAS1L	protein_coding	no	n.a.
chrX	65520428	65523617	ENST00000469091.1	LAS1L	protein_coding	no	n.a.
chrX	65520466	65534798	ENST00000676986.1	LAS1L	protein_coding	no	n.a.
chrX	65520494	65534798	ENST00000678823.1	LAS1L	protein_coding	no	n.a.
chrX	65520626	65534798	ENST00000678570.1	LAS1L	protein_coding	no	n.a.
chrX	65524763	65534798	ENST00000678602.1	LAS1L	protein_coding	no	n.a.
chrX	65550897	65552421	ENST00000440433.1	FRMD8P1	processed_pseudogene	no	n.a.
chrX	65588376	65729589	ENST00000609672.5	MSN	protein_coding	no	n.a.
chrX	65588380	65589769	ENST00000439474.5	MSN	protein_coding	no	n.a.
chrX	65588380	65625865	ENST00000609205.5	MSN	protein_coding	no	n.a.
chrX	65588397	65600750	ENST00000429601.1	MSN	protein_coding	no	n.a.
chrX	65588403	65593425	ENST00000447323.1	MSN	protein_coding	no	n.a.
chrX	65667623	65741925	ENST00000697133.1	MSN	protein_coding	no	n.a.
chrX	65667649	65741925	ENST00000697134.1	MSN	protein_coding	no	n.a.
chrX	65667653	65741915	ENST00000697135.1	MSN	protein_coding	no	n.a.
chrX	65667653	65741931	ENST00000360270.7	MSN	protein_coding	no	n.a.
chrX	65667708	65728320	ENST00000697136.1	MSN	protein_coding	no	n.a.
chrX	65667724	65741925	ENST00000697137.1	MSN	protein_coding	no	n.a.
chrX	65667734	65741925	ENST00000697138.1	MSN	protein_coding	no	n.a.
chrX	65667736	65718776	ENST00000697139.1	MSN	protein_coding	no	n.a.
chrX	65668254	65741925	ENST00000697140.1	MSN	protein_coding	no	n.a.
chrX	65727340	65729635	ENST00000697141.1	MSN	protein_coding	no	n.a.
chrX	65735918	65741915	ENST00000697142.1	MSN	protein_coding	no	n.a.
chrX	65772740	65773632	ENST00000439890.3	NANOGP9	processed_pseudogene	no	n.a.
chrX	65786762	65787169	ENST00000615934.1	ENSG00000276689	processed_pseudogene	no	n.a.
chrX	65794344	65795835	ENST00000430422.1	ETF1P3	processed_pseudogene	no	n.a.
chrX	65821254	65822249	ENST00000426799.1	CCNYL5	processed_pseudogene	no	n.a.
chrX	65925835	66001423	ENST00000650998.1	ENSG00000237311	lncRNA	no	n.a.
chrX	65956288	65957196	ENST00000456392.1	RBMXP5	processed_pseudogene	no	n.a.
chrX	65989704	66001423	ENST00000664185.1	ENSG00000237311	lncRNA	no	n.a.
chrX	65999610	66001436	ENST00000668558.1	ENSG00000237311	lncRNA	no	n.a.
chrX	65999750	66001071	ENST00000424241.1	ENSG00000237311	lncRNA	no	n.a.
chrX	66000005	66001423	ENST00000655964.1	ENSG00000237311	lncRNA	no	n.a.
chrX	66015413	66020422	ENST00000618234.6	MIR223HG	lncRNA	no	n.a.
chrX	66015413	66020422	ENST00000621933.3	MIR223HG	lncRNA	no	n.a.
chrX	66015445	66015935	ENST00000689099.2	MIR223HG	lncRNA	no	n.a.
chrX	66015460	66020411	ENST00000658749.1	MIR223HG	lncRNA	no	n.a.
chrX	66015460	66020426	ENST00000691658.1	MIR223HG	lncRNA	no	n.a.
chrX	66018869	66018979	ENST00000385204.1	MIR223	miRNA	no	n.a.
chrX	66021737	66033664	ENST00000427538.5	VSIG4	protein_coding	no	n.a.
chrX	66021737	66040080	ENST00000374737.9	VSIG4	protein_coding	no	n.a.
chrX	66021739	66040125	ENST00000455586.6	VSIG4	protein_coding	no	n.a.
chrX	66021768	66040060	ENST00000412866.2	VSIG4	protein_coding	no	n.a.
chrX	66021777	66040113	ENST00000651578.1	VSIG4	protein_coding	no	n.a.
chrX	66055586	66056587	ENST00000311910.6	ATXN7L3P1	processed_pseudogene	no	n.a.
chrX	66074834	66076347	ENST00000438308.1	EIF4BP9	processed_pseudogene	no	n.a.
chrX	66162670	66268867	ENST00000519389.6	HEPH	protein_coding	no	n.a.
chrX	66164216	66267362	ENST00000683049.1	HEPH	protein_coding	no	n.a.
chrX	66164226	66267374	ENST00000458621.6	HEPH	protein_coding	no	n.a.
chrX	66164242	66267363	ENST00000684042.1	HEPH	protein_coding	no	n.a.
chrX	66164246	66267389	ENST00000343002.7	HEPH	protein_coding	no	n.a.
chrX	66164266	66267386	ENST00000336279.9	HEPH	protein_coding	no	n.a.
chrX	66164297	66172428	ENST00000429547.6	HEPH	protein_coding	no	n.a.
chrX	66164358	66267383	ENST00000441993.7	HEPH	protein_coding	no	n.a.
chrX	66164364	66267346	ENST00000419594.6	HEPH	protein_coding	no	n.a.
chrX	66164375	66267374	ENST00000682362.1	HEPH	protein_coding	no	n.a.
chrX	66164382	66267370	ENST00000682927.1	HEPH	protein_coding	no	n.a.
chrX	66164382	66267374	ENST00000425114.2	HEPH	protein_coding	no	n.a.
chrX	66167749	66266778	ENST00000683420.1	HEPH	protein_coding	no	n.a.
chrX	66169906	66267385	ENST00000684071.1	HEPH	protein_coding	no	n.a.
chrX	66172541	66267372	ENST00000684625.1	HEPH	protein_coding	no	n.a.
chrX	66173793	66266860	ENST00000684603.1	HEPH	protein_coding	no	n.a.
chrX	66200451	66208261	ENST00000471121.1	HEPH	protein_coding	no	n.a.
chrX	66360765	66361776	ENST00000415190.1	MTFR1P1	processed_pseudogene	no	n.a.
chrX	66437344	66440668	ENST00000422490.1	ENSG00000226820	unprocessed_pseudogene	no	n.a.
chrX	66497747	66499424	ENST00000412159.1	PKMP2	processed_pseudogene	no	n.a.
chrX	66595636	66639078	ENST00000374719.8	EDA2R	protein_coding	no	n.a.
chrX	66595641	66616030	ENST00000396050.5	EDA2R	protein_coding	no	n.a.
chrX	66595641	66639298	ENST00000451436.6	EDA2R	protein_coding	no	n.a.
chrX	66599483	66616020	ENST00000253392.5	EDA2R	protein_coding	no	n.a.
chrX	66676257	66676364	ENST00000410735.1	RNU6-394P	snRNA	no	n.a.
chrX	71662990	71664988	ENST00000687907.1	ENSG00000291017	lncRNA	no	n.a.
chrX	71662990	71665755	ENST00000422194.7	ENSG00000291017	lncRNA	no	n.a.
chrX	71662997	71664271	ENST00000433410.1	ENSG00000291017	lncRNA	no	n.a.
chrX	71663275	71666767	ENST00000637198.1	ENSG00000237265	transcribed_unprocessed_pseudogene	no	n.a.
chrX	71667541	71671524	ENST00000636797.3	ENSG00000283599	protein_coding	no	n.a.
chrX	71667545	71671527	ENST00000636096.3	ENSG00000283599	protein_coding	no	n.a.
chrX	71691931	71692179	ENST00000452056.1	ENSG00000230934	processed_pseudogene	no	n.a.
chrX	71697195	71706455	ENST00000627173.1	LINC00891	lncRNA	no	n.a.
chrX	71714370	71716387	ENST00000452468.1	CXorf49	protein_coding	no	n.a.
chrX	71714370	71718285	ENST00000535490.3	CXorf49	protein_coding	no	n.a.
chrX	71719141	71721278	ENST00000417668.2	ENSG00000226870	transcribed_unprocessed_pseudogene	no	n.a.
chrX	71719924	71720800	ENST00000457716.2	ENSG00000290713	lncRNA	no	n.a.
chrX	71736453	71736703	ENST00000430476.1	ENSG00000237182	processed_pseudogene	no	n.a.
chrX	71744827	71745077	ENST00000455722.1	ENSG00000237717	processed_pseudogene	no	n.a.
chrX	71760763	71763075	ENST00000439926.2	ENSG00000290714	lncRNA	no	n.a.
chrX	71760774	71761661	ENST00000638412.1	ENSG00000290714	lncRNA	no	n.a.
chrX	71761560	71762433	ENST00000456199.3	ENSG00000234442	transcribed_unprocessed_pseudogene	no	n.a.
chrX	71763348	71767204	ENST00000542739.3	CXorf49B	protein_coding	no	n.a.
chrX	71765187	71767204	ENST00000440412.1	CXorf49B	protein_coding	no	n.a.
chrX	71789385	71789636	ENST00000427368.1	ENSG00000224617	processed_pseudogene	no	n.a.
chrX	71848774	71849004	ENST00000424182.1	ENSG00000229030	processed_pseudogene	no	n.a.
chrX	71869762	71873295	ENST00000636596.1	ENSG00000283178	unprocessed_pseudogene	no	n.a.
chrX	71910844	72153286	ENST00000633930.2	NHSL2	protein_coding	no	n.a.
chrX	71965971	71966074	ENST00000364522.1	RNU6-1078P	snRNA	no	n.a.
chrX	72027480	72134167	ENST00000631833.1	NHSL2	protein_coding	no	n.a.
chrX	72044544	72044892	ENST00000463445.1	RPS26P11	processed_pseudogene	no	n.a.
chrX	72069658	72153286	ENST00000631375.1	NHSL2	protein_coding	no	n.a.
chrX	72079775	72142364	ENST00000632230.1	NHSL2	protein_coding	no	n.a.
chrX	72127109	72131901	ENST00000479991.1	RTL5	protein_coding	no	n.a.
chrX	72127109	72131915	ENST00000609883.3	RTL5	protein_coding	no	n.a.
chrX	72133648	72141362	ENST00000373677.1	NHSL2	protein_coding	no	n.a.
chrX	72134149	72141257	ENST00000510661.2	NHSL2	protein_coding	no	n.a.
chrX	72144183	72161750	ENST00000623354.1	NHSL2	protein_coding	no	n.a.
chrX	72159844	72160346	ENST00000432517.1	TPT1P15	transcribed_processed_pseudogene	no	n.a.
chrX	72181352	72197101	ENST00000373662.4	PIN4	protein_coding	no	n.a.
chrX	72181675	72198337	ENST00000218432.10	PIN4	protein_coding	no	n.a.
chrX	72181675	72198343	ENST00000664196.1	PIN4	protein_coding	no	n.a.
chrX	72181675	72263964	ENST00000423432.6	PIN4	protein_coding	no	n.a.
chrX	72181756	72198340	ENST00000373669.8	PIN4	protein_coding	no	n.a.
chrX	72181764	72263126	ENST00000496835.7	PIN4	protein_coding	no	n.a.
chrX	72181764	72264311	ENST00000652108.2	PIN4	protein_coding	no	n.a.
chrX	72181764	72302926	ENST00000439980.7	PIN4	protein_coding	no	n.a.
chrX	72181793	72197354	ENST00000446576.2	PIN4	protein_coding	no	n.a.
chrX	72198711	72199050	ENST00000498736.3	RN7SL388P	misc_RNA	no	n.a.
chrX	72204656	72239027	ENST00000373657.2	ERCC6L	protein_coding	no	n.a.
chrX	72204664	72239027	ENST00000334463.4	ERCC6L	protein_coding	no	n.a.
chrX	72255678	72273371	ENST00000470671.1	RPS4X	protein_coding	no	n.a.
chrX	72255783	72272723	ENST00000492695.1	RPS4X	protein_coding	no	n.a.
chrX	72272041	72277248	ENST00000316084.10	RPS4X	protein_coding	no	n.a.
chrX	72272712	72276227	ENST00000486733.2	RPS4X	protein_coding	no	n.a.
chrX	72274254	72277248	ENST00000373626.4	RPS4X	protein_coding	no	n.a.
chrX	72284944	72285045	ENST00000410980.2	Y_RNA	misc_RNA	no	n.a.
chrX	72301637	72307150	ENST00000453707.6	CITED1	protein_coding	no	n.a.
chrX	72301639	72305914	ENST00000431381.5	CITED1	protein_coding	no	n.a.
chrX	72301639	72305914	ENST00000445983.5	CITED1	protein_coding	no	n.a.
chrX	72301645	72305914	ENST00000651998.1	CITED1	protein_coding	no	n.a.
chrX	72301646	72307187	ENST00000373619.7	CITED1	protein_coding	no	n.a.
chrX	72301647	72302868	ENST00000429794.1	CITED1	protein_coding	no	n.a.
chrX	72301649	72306987	ENST00000246139.9	CITED1	protein_coding	no	n.a.
chrX	72301690	72572843	ENST00000647613.1	ENSG00000285547	protein_coding	no	n.a.
chrX	72301810	72572843	ENST00000648922.1	ENSG00000285547	protein_coding	no	n.a.
chrX	72301882	72305897	ENST00000417400.1	CITED1	protein_coding	no	n.a.
chrX	72301967	72305565	ENST00000427412.5	CITED1	protein_coding	no	n.a.
chrX	72302053	72305892	ENST00000450875.5	CITED1	protein_coding	no	n.a.
chrX	72302205	72306907	ENST00000454225.1	CITED1	protein_coding	no	n.a.
chrX	72329515	72572843	ENST00000373573.9	HDAC8	protein_coding	no	n.a.
chrX	72329515	72572877	ENST00000373583.6	HDAC8	protein_coding	no	n.a.
chrX	72329518	72494380	ENST00000648850.1	HDAC8	protein_coding	no	n.a.
chrX	72329537	72572816	ENST00000649097.1	HDAC8	protein_coding	no	n.a.
chrX	72329537	72572865	ENST00000648452.1	HDAC8	protein_coding	no	n.a.
chrX	72329556	72572685	ENST00000648855.1	HDAC8	protein_coding	no	n.a.
chrX	72329556	72572859	ENST00000647886.1	HDAC8	protein_coding	no	n.a.
chrX	72329558	72568022	ENST00000648459.1	HDAC8	protein_coding	no	n.a.
chrX	72329558	72572698	ENST00000648504.1	HDAC8	protein_coding	no	n.a.
chrX	72329558	72572787	ENST00000648939.1	HDAC8	protein_coding	no	n.a.
chrX	72329558	72572843	ENST00000647654.1	HDAC8	protein_coding	no	n.a.
chrX	72329559	72573101	ENST00000373589.9	HDAC8	protein_coding	no	n.a.
chrX	72329567	72572843	ENST00000647859.1	HDAC8	protein_coding	no	n.a.
chrX	72329567	72572847	ENST00000647980.1	HDAC8	protein_coding	no	n.a.
chrX	72329567	72572865	ENST00000647594.1	HDAC8	protein_coding	no	n.a.
chrX	72329567	72573081	ENST00000650604.1	HDAC8	protein_coding	no	n.a.
chrX	72329568	72349797	ENST00000650477.1	HDAC8	protein_coding	no	n.a.
chrX	72329573	72495179	ENST00000650076.1	HDAC8	protein_coding	no	n.a.
chrX	72329577	72572681	ENST00000648731.1	HDAC8	protein_coding	no	n.a.
chrX	72329617	72572781	ENST00000649181.1	HDAC8	protein_coding	no	n.a.
chrX	72329724	72572704	ENST00000649274.1	HDAC8	protein_coding	no	n.a.
chrX	72329804	72572843	ENST00000650471.1	HDAC8	protein_coding	no	n.a.
chrX	72329919	72464712	ENST00000648276.1	HDAC8	protein_coding	no	n.a.
chrX	72330831	72464564	ENST00000470998.2	HDAC8	protein_coding	no	n.a.
chrX	72333655	72572848	ENST00000647641.1	HDAC8	protein_coding	no	n.a.
chrX	72351143	72572816	ENST00000649543.1	HDAC8	protein_coding	no	n.a.
chrX	72351299	72572842	ENST00000373568.7	HDAC8	protein_coding	no	n.a.
chrX	72351378	72572816	ENST00000648139.1	HDAC8	protein_coding	no	n.a.
chrX	72351420	72572818	ENST00000648834.1	HDAC8	protein_coding	no	n.a.
chrX	72351621	72572659	ENST00000648711.1	HDAC8	protein_coding	no	n.a.
chrX	72351790	72572858	ENST00000436675.6	HDAC8	protein_coding	no	n.a.
chrX	72351791	72568791	ENST00000647606.1	HDAC8	protein_coding	no	n.a.
chrX	72376978	72377169	ENST00000410878.1	RNU2-68P	snRNA	no	n.a.
chrX	72385108	72572843	ENST00000415409.6	HDAC8	protein_coding	no	n.a.
chrX	72421654	72572847	ENST00000478743.2	HDAC8	protein_coding	no	n.a.
chrX	72457401	72572843	ENST00000648298.1	HDAC8	protein_coding	no	n.a.
chrX	72457405	72572856	ENST00000648870.1	HDAC8	protein_coding	no	n.a.
chrX	72457415	72572843	ENST00000649116.1	HDAC8	protein_coding	no	n.a.
chrX	72457620	72572843	ENST00000649752.1	HDAC8	protein_coding	no	n.a.
chrX	72460154	72572816	ENST00000647718.1	HDAC8	protein_coding	no	n.a.
chrX	72460258	72572816	ENST00000649242.1	HDAC8	protein_coding	no	n.a.
chrX	72460341	72572866	ENST00000649518.1	HDAC8	protein_coding	no	n.a.
chrX	72464028	72572817	ENST00000648285.1	HDAC8	protein_coding	no	n.a.
chrX	72464667	72572778	ENST00000412342.6	HDAC8	protein_coding	no	n.a.
chrX	72466695	72572843	ENST00000373571.6	HDAC8	protein_coding	no	n.a.
chrX	72473415	72572821	ENST00000648962.1	HDAC8	protein_coding	no	n.a.
chrX	72473415	72573083	ENST00000439122.7	HDAC8	protein_coding	no	n.a.
chrX	72473416	72475729	ENST00000648158.1	HDAC8	protein_coding	no	n.a.
chrX	72473430	72572810	ENST00000648036.1	HDAC8	protein_coding	no	n.a.
chrX	72473430	72572847	ENST00000650126.1	HDAC8	protein_coding	no	n.a.
chrX	72473440	72572095	ENST00000647974.1	HDAC8	protein_coding	no	n.a.
chrX	72474406	72572830	ENST00000373560.7	HDAC8	protein_coding	no	n.a.
chrX	72474534	72572812	ENST00000373559.8	HDAC8	protein_coding	no	n.a.
chrX	72484850	72572816	ENST00000648577.1	HDAC8	protein_coding	no	n.a.
chrX	72495158	72572809	ENST00000421523.6	HDAC8	protein_coding	no	n.a.
chrX	72495193	72572627	ENST00000648101.1	HDAC8	protein_coding	no	n.a.
chrX	72562219	72572816	ENST00000650636.1	HDAC8	protein_coding	no	n.a.
chrX	72567581	72572853	ENST00000373554.6	HDAC8	protein_coding	no	n.a.
chrX	72567581	72572856	ENST00000373556.8	HDAC8	protein_coding	no	n.a.
chrX	72568754	72573079	ENST00000444609.1	HDAC8	protein_coding	no	n.a.
chrX	72571945	72572816	ENST00000486704.1	HDAC8	protein_coding	no	n.a.
chrX	72578813	72714306	ENST00000373542.9	PHKA1	protein_coding	no	n.a.
chrX	72578813	72714319	ENST00000373545.7	PHKA1	protein_coding	no	n.a.
chrX	72578814	72714181	ENST00000339490.7	PHKA1	protein_coding	no	n.a.
chrX	72578814	72714181	ENST00000541944.5	PHKA1	protein_coding	no	n.a.
chrX	72580626	72714258	ENST00000373539.3	PHKA1	protein_coding	no	n.a.
chrX	72660469	72660719	ENST00000417774.1	MATR3P1	processed_pseudogene	no	n.a.
chrX	72688949	72712348	ENST00000420998.1	PHKA1-AS1	lncRNA	no	n.a.
chrX	72726121	72726337	ENST00000365612.2	U3	snoRNA	no	n.a.
chrX	72727976	72728821	ENST00000395709.2	CAPZA1P3	processed_pseudogene	no	n.a.
chrX	72740705	72740869	ENST00000364401.1	RNU1-112P	snRNA	no	n.a.
chrX	72776889	72848803	ENST00000334036.10	DMRTC1B	protein_coding	no	n.a.
chrX	72777008	72848802	ENST00000472595.5	DMRTC1B	protein_coding	no	n.a.
chrX	72777607	72779097	ENST00000602508.1	FAM226B	lncRNA	no	n.a.
chrX	72781864	72782660	ENST00000596535.3	FAM236B	protein_coding	no	n.a.
chrX	72807424	72808210	ENST00000419795.6	FAM236D	protein_coding	no	n.a.
chrX	72807424	72808210	ENST00000458170.1	FAM236D	protein_coding	no	n.a.
chrX	72842782	72846929	ENST00000440247.5	DMRTC1B	protein_coding	no	n.a.
chrX	72842967	72848798	ENST00000373533.5	DMRTC1B	protein_coding	no	n.a.
chrX	72844855	72845940	ENST00000438696.5	DMRTC1B	protein_coding	no	n.a.
chrX	72845041	72848802	ENST00000373532.7	DMRTC1B	protein_coding	no	n.a.
chrX	72845138	72848473	ENST00000481112.1	DMRTC1B	protein_coding	no	n.a.
chrX	72872024	72943814	ENST00000622727.4	DMRTC1	protein_coding	no	n.a.
chrX	72872024	72943837	ENST00000615063.2	DMRTC1	protein_coding	no	n.a.
chrX	72872028	72877864	ENST00000596389.5	DMRTC1	protein_coding	no	n.a.
chrX	72872120	72875974	ENST00000595412.5	DMRTC1	protein_coding	no	n.a.
chrX	72912614	72913401	ENST00000636267.1	FAM236C	protein_coding	no	n.a.
chrX	72912614	72913401	ENST00000636532.1	FAM236C	protein_coding	no	n.a.
chrX	72938162	72938958	ENST00000593662.1	FAM236A	protein_coding	no	n.a.
chrX	72938205	72938958	ENST00000611003.2	FAM236A	protein_coding	no	n.a.
chrX	72998387	73002856	ENST00000416989.2	PABPC1L2B-AS1	lncRNA	no	n.a.
chrX	73002938	73006106	ENST00000373521.4	PABPC1L2B	protein_coding	no	n.a.
chrX	73077275	73079512	ENST00000373519.1	PABPC1L2A	protein_coding	no	n.a.
chrX	73080166	73084635	ENST00000454388.1	ENSG00000231963	lncRNA	no	n.a.
chrX	73126036	73128080	ENST00000373518.1	NAP1L6P	lncRNA	no	n.a.
chrX	73126513	73127735	ENST00000641404.1	NAP1L6P	transcribed_processed_pseudogene	no	n.a.
chrX	73212298	73214851	ENST00000373517.4	NAP1L2	protein_coding	no	n.a.
chrX	73223123	73223558	ENST00000427861.2	TOMM20P4	processed_pseudogene	no	n.a.
chrX	73237646	73238709	ENST00000421810.1	LRRFIP2P1	processed_pseudogene	no	n.a.
chrX	73274784	73275515	ENST00000436935.2	YWHAZP8	processed_pseudogene	no	n.a.
chrX	73397530	73397637	ENST00000384755.1	RNU6-1044P	snRNA	no	n.a.
chrX	73447052	73455171	ENST00000373514.3	CDX4	protein_coding	no	n.a.
chrX	73474562	73474830	ENST00000418771.1	MORF4L1P6	processed_pseudogene	no	n.a.
chrX	73524274	73563085	ENST00000602584.1	MAP2K4P1	lncRNA	no	n.a.
chrX	73524960	73526155	ENST00000438453.1	MAP2K4P1	transcribed_processed_pseudogene	no	n.a.
chrX	73535502	73536241	ENST00000421245.2	RPL7P53	processed_pseudogene	no	n.a.
chrX	73563196	73687111	ENST00000373502.10	CHIC1	protein_coding	no	n.a.
chrX	73563199	73687102	ENST00000373504.10	CHIC1	protein_coding	no	n.a.
chrX	73563281	73686773	ENST00000498407.5	CHIC1	protein_coding	no	n.a.
chrX	73563451	73683215	ENST00000498318.1	CHIC1	protein_coding	no	n.a.
chrX	73769247	73770423	ENST00000446112.1	SEPHS1P4	processed_pseudogene	no	n.a.
chrX	73792204	73829231	ENST00000604411.1	TSIX	lncRNA	no	n.a.
chrX	73809316	73820983	ENST00000706914.1	TSIX	lncRNA	no	n.a.
chrX	73820648	73843533	ENST00000669898.1	XIST	lncRNA	no	n.a.
chrX	73820650	73851093	ENST00000434839.3	XIST	lncRNA	no	n.a.
chrX	73820650	73851592	ENST00000650627.1	XIST	lncRNA	no	n.a.
chrX	73820652	73826889	ENST00000416330.2	XIST	lncRNA	no	n.a.
chrX	73820652	73841895	ENST00000421322.3	XIST	lncRNA	no	n.a.
chrX	73820655	73826301	ENST00000417942.5	XIST	lncRNA	no	n.a.
chrX	73820655	73826792	ENST00000666954.1	XIST	lncRNA	no	n.a.
chrX	73820655	73830641	ENST00000648829.1	XIST	lncRNA	no	n.a.
chrX	73820655	73852723	ENST00000429829.6	XIST	lncRNA	no	n.a.
chrX	73820671	73838873	ENST00000647696.1	XIST	lncRNA	no	n.a.
chrX	73820671	73841474	ENST00000647913.2	XIST	lncRNA	no	n.a.
chrX	73820683	73846270	ENST00000650366.1	XIST	lncRNA	no	n.a.
chrX	73820702	73844208	ENST00000648607.1	XIST	lncRNA	no	n.a.
chrX	73820716	73842684	ENST00000650548.1	XIST	lncRNA	no	n.a.
chrX	73820766	73847000	ENST00000650186.1	XIST	lncRNA	no	n.a.
chrX	73820847	73850624	ENST00000635841.2	XIST	lncRNA	no	n.a.
chrX	73820891	73851867	ENST00000650637.1	XIST	lncRNA	no	n.a.
chrX	73821656	73821724	ENST00000619444.1	ENSG00000274655	misc_RNA	no	n.a.
chrX	73821680	73851715	ENST00000648970.1	XIST	lncRNA	no	n.a.
chrX	73823336	73829691	ENST00000649757.1	XIST	lncRNA	no	n.a.
chrX	73823350	73844083	ENST00000648991.1	XIST	lncRNA	no	n.a.
chrX	73824623	73830651	ENST00000648091.1	XIST	lncRNA	no	n.a.
chrX	73825958	73841639	ENST00000648927.2	XIST	lncRNA	no	n.a.
chrX	73827184	73832226	ENST00000649353.1	XIST	lncRNA	no	n.a.
chrX	73827489	73842991	ENST00000665247.1	XIST	lncRNA	no	n.a.
chrX	73827489	73844793	ENST00000666309.1	XIST	lncRNA	no	n.a.
chrX	73827600	73829470	ENST00000433732.2	XIST	lncRNA	no	n.a.
chrX	73827746	73831397	ENST00000602587.5	XIST	lncRNA	no	n.a.
chrX	73827887	73833046	ENST00000445814.2	XIST	lncRNA	no	n.a.
chrX	73829067	73831274	ENST00000706911.1	LNX2BP	transcribed_unitary_pseudogene	no	n.a.
chrX	73829137	73833761	ENST00000602495.1	XIST	lncRNA	no	n.a.
chrX	73831117	73841639	ENST00000602863.2	XIST	lncRNA	no	n.a.
chrX	73831144	73831270	ENST00000615964.1	ENSG00000277577	misc_RNA	no	n.a.
chrX	73850486	73850571	ENST00000618930.1	ENSG00000278039	misc_RNA	no	n.a.
chrX	73875067	73875635	ENST00000495569.1	FXYD6P3	processed_pseudogene	no	n.a.
chrX	73940434	74007433	ENST00000651392.1	FTX	lncRNA	no	n.a.
chrX	73944181	74007534	ENST00000664637.1	JPX	lncRNA	no	n.a.
chrX	73944183	74012945	ENST00000639185.1	JPX	lncRNA	no	n.a.
chrX	73944196	74007672	ENST00000655090.1	JPX	lncRNA	no	n.a.
chrX	73944235	74004677	ENST00000660546.1	JPX	lncRNA	no	n.a.
chrX	73944235	74032804	ENST00000640437.1	JPX	lncRNA	no	n.a.
chrX	73944310	74007529	ENST00000660840.1	JPX	lncRNA	no	n.a.
chrX	73944310	74007534	ENST00000667886.1	JPX	lncRNA	no	n.a.
chrX	73944316	73945726	ENST00000669168.1	JPX	lncRNA	no	n.a.
chrX	73944316	73995806	ENST00000656624.1	JPX	lncRNA	no	n.a.
chrX	73944316	74000495	ENST00000659254.1	JPX	lncRNA	no	n.a.
chrX	73944316	74000496	ENST00000657910.1	JPX	lncRNA	no	n.a.
chrX	73944316	74000496	ENST00000662120.1	JPX	lncRNA	no	n.a.
chrX	73944316	74000496	ENST00000671207.1	JPX	lncRNA	no	n.a.
chrX	73944316	74004545	ENST00000670506.1	JPX	lncRNA	no	n.a.
chrX	73944316	74007534	ENST00000657179.1	JPX	lncRNA	no	n.a.
chrX	73944317	73947704	ENST00000666493.1	JPX	lncRNA	no	n.a.
chrX	73944317	74004551	ENST00000667573.1	JPX	lncRNA	no	n.a.
chrX	73944321	74007656	ENST00000660856.1	JPX	lncRNA	no	n.a.
chrX	73944323	74007534	ENST00000668590.1	JPX	lncRNA	no	n.a.
chrX	73944323	74007684	ENST00000660836.1	JPX	lncRNA	no	n.a.
chrX	73944324	73999669	ENST00000654137.1	JPX	lncRNA	no	n.a.
chrX	73944324	74000495	ENST00000414209.6	JPX	lncRNA	no	n.a.
chrX	73944324	74000496	ENST00000658649.1	JPX	lncRNA	no	n.a.
chrX	73944325	74000320	ENST00000670994.1	JPX	lncRNA	no	n.a.
chrX	73944326	73968480	ENST00000653479.1	JPX	lncRNA	no	n.a.
chrX	73944327	74070408	ENST00000602772.5	JPX	lncRNA	no	n.a.
chrX	73944331	73944466	ENST00000614715.1	ENSG00000274430	misc_RNA	no	n.a.
chrX	73944332	73945696	ENST00000667645.1	JPX	lncRNA	no	n.a.
chrX	73944332	74000384	ENST00000655879.1	JPX	lncRNA	no	n.a.
chrX	73944338	73999446	ENST00000602895.6	JPX	lncRNA	no	n.a.
chrX	73944338	73999669	ENST00000654995.1	JPX	lncRNA	no	n.a.
chrX	73944338	73999990	ENST00000663027.1	JPX	lncRNA	no	n.a.
chrX	73944338	74000496	ENST00000670503.1	JPX	lncRNA	no	n.a.
chrX	73944338	74004543	ENST00000670685.1	JPX	lncRNA	no	n.a.
chrX	73944338	74004548	ENST00000602985.6	JPX	lncRNA	no	n.a.
chrX	73944338	74004553	ENST00000657096.1	JPX	lncRNA	no	n.a.
chrX	73944338	74007534	ENST00000657372.1	JPX	lncRNA	no	n.a.
chrX	73944340	73947842	ENST00000602737.6	JPX	lncRNA	no	n.a.
chrX	73944340	73999669	ENST00000602938.6	JPX	lncRNA	no	n.a.
chrX	73944340	73999810	ENST00000662543.1	JPX	lncRNA	no	n.a.
chrX	73944340	73999869	ENST00000661546.1	JPX	lncRNA	no	n.a.
chrX	73944340	73999950	ENST00000665345.1	JPX	lncRNA	no	n.a.
chrX	73944340	74000201	ENST00000670192.1	JPX	lncRNA	no	n.a.
chrX	73944340	74000201	ENST00000670464.1	JPX	lncRNA	no	n.a.
chrX	73944340	74000205	ENST00000667057.1	JPX	lncRNA	no	n.a.
chrX	73944340	74000210	ENST00000671476.1	JPX	lncRNA	no	n.a.
chrX	73944340	74000320	ENST00000671336.1	JPX	lncRNA	no	n.a.
chrX	73944340	74000495	ENST00000665032.1	JPX	lncRNA	no	n.a.
chrX	73944340	74004542	ENST00000660087.1	JPX	lncRNA	no	n.a.
chrX	73944340	74004551	ENST00000654374.1	JPX	lncRNA	no	n.a.
chrX	73944341	73950927	ENST00000698366.1	JPX	lncRNA	no	n.a.
chrX	73944341	73999647	ENST00000653808.1	JPX	lncRNA	no	n.a.
chrX	73944341	73999669	ENST00000657638.1	JPX	lncRNA	no	n.a.
chrX	73944341	73999695	ENST00000653069.1	JPX	lncRNA	no	n.a.
chrX	73944341	73999810	ENST00000656263.1	JPX	lncRNA	no	n.a.
chrX	73944341	73999950	ENST00000655994.1	JPX	lncRNA	no	n.a.
chrX	73944341	73999950	ENST00000659373.1	JPX	lncRNA	no	n.a.
chrX	73944341	73999950	ENST00000662239.1	JPX	lncRNA	no	n.a.
chrX	73944341	73999950	ENST00000670805.1	JPX	lncRNA	no	n.a.
chrX	73944341	74000205	ENST00000654196.1	JPX	lncRNA	no	n.a.
chrX	73944341	74000384	ENST00000661130.1	JPX	lncRNA	no	n.a.
chrX	73944341	74000495	ENST00000659849.1	JPX	lncRNA	no	n.a.
chrX	73944341	74000495	ENST00000667937.1	JPX	lncRNA	no	n.a.
chrX	73944341	74004529	ENST00000671021.1	JPX	lncRNA	no	n.a.
chrX	73944341	74004549	ENST00000602920.6	JPX	lncRNA	no	n.a.
chrX	73944341	74004551	ENST00000663470.1	JPX	lncRNA	no	n.a.
chrX	73944341	74004633	ENST00000667294.1	JPX	lncRNA	no	n.a.
chrX	73944341	74004673	ENST00000602294.6	JPX	lncRNA	no	n.a.
chrX	73944341	74004674	ENST00000656509.1	JPX	lncRNA	no	n.a.
chrX	73944341	74004896	ENST00000659852.1	JPX	lncRNA	no	n.a.
chrX	73944341	74007529	ENST00000669149.1	JPX	lncRNA	no	n.a.
chrX	73944341	74007534	ENST00000654005.1	JPX	lncRNA	no	n.a.
chrX	73944341	74012170	ENST00000664295.1	JPX	lncRNA	no	n.a.
chrX	73944345	73944946	ENST00000453317.1	JPX	lncRNA	no	n.a.
chrX	73944345	73959094	ENST00000664328.1	JPX	lncRNA	no	n.a.
chrX	73944345	73999368	ENST00000602546.5	JPX	lncRNA	no	n.a.
chrX	73944345	73999950	ENST00000659023.1	JPX	lncRNA	no	n.a.
chrX	73944345	74000384	ENST00000653885.1	JPX	lncRNA	no	n.a.
chrX	73944345	74004665	ENST00000653929.1	JPX	lncRNA	no	n.a.
chrX	73944350	73999963	ENST00000659622.1	JPX	lncRNA	no	n.a.
chrX	73944366	73947430	ENST00000415215.1	JPX	lncRNA	no	n.a.
chrX	73944372	74004532	ENST00000671518.1	JPX	lncRNA	no	n.a.
chrX	73944582	74007534	ENST00000670408.1	JPX	lncRNA	no	n.a.
chrX	73944594	73944663	ENST00000614161.1	ENSG00000276784	misc_RNA	no	n.a.
chrX	73946554	74012945	ENST00000638437.1	FTX	lncRNA	no	n.a.
chrX	73958058	73969485	ENST00000603360.1	ENSG00000271199	lncRNA	no	n.a.
chrX	73963954	74292342	ENST00000603672.5	FTX	lncRNA	no	n.a.
chrX	73964208	74293533	ENST00000430772.6	FTX	lncRNA	no	n.a.
chrX	73964344	74292583	ENST00000602776.6	FTX	lncRNA	no	n.a.
chrX	73980502	74010951	ENST00000652327.1	FTX	lncRNA	no	n.a.
chrX	73981895	74012945	ENST00000638232.1	FTX	lncRNA	no	n.a.
chrX	73994557	73999695	ENST00000666059.1	JPX	lncRNA	no	n.a.
chrX	73997130	74004502	ENST00000668488.1	JPX	lncRNA	no	n.a.
chrX	73998241	74012945	ENST00000639539.1	FTX	lncRNA	no	n.a.
chrX	73998241	74292583	ENST00000638681.1	FTX	lncRNA	no	n.a.
chrX	73998427	74004557	ENST00000666318.1	JPX	lncRNA	no	n.a.
chrX	74004512	74293459	ENST00000652319.1	FTX	lncRNA	no	n.a.
chrX	74004620	74292551	ENST00000661133.1	FTX	lncRNA	no	n.a.
chrX	74004683	74293534	ENST00000652071.1	FTX	lncRNA	no	n.a.
chrX	74009388	74011468	ENST00000603952.1	FTX	lncRNA	no	n.a.
chrX	74028132	74293574	ENST00000602812.6	FTX	lncRNA	no	n.a.
chrX	74028139	74112334	ENST00000652609.1	FTX	lncRNA	no	n.a.
chrX	74028250	74293543	ENST00000651703.1	FTX	lncRNA	no	n.a.
chrX	74028891	74292562	ENST00000653018.1	FTX	lncRNA	no	n.a.
chrX	74031246	74293421	ENST00000658448.1	FTX	lncRNA	no	n.a.
chrX	74031461	74031820	ENST00000429143.1	RPSAP14	processed_pseudogene	no	n.a.
chrX	74066082	74066592	ENST00000366220.2	SHISA5P2	processed_pseudogene	no	n.a.
chrX	74067482	74293574	ENST00000662240.1	FTX	lncRNA	no	n.a.
chrX	74067492	74292075	ENST00000652527.1	FTX	lncRNA	no	n.a.
chrX	74067955	74292567	ENST00000651451.1	FTX	lncRNA	no	n.a.
chrX	74068088	74292601	ENST00000657611.1	FTX	lncRNA	no	n.a.
chrX	74068556	74293514	ENST00000660481.1	FTX	lncRNA	no	n.a.
chrX	74068829	74292596	ENST00000661084.1	FTX	lncRNA	no	n.a.
chrX	74068829	74293521	ENST00000659574.1	FTX	lncRNA	no	n.a.
chrX	74069018	74292603	ENST00000662494.1	FTX	lncRNA	no	n.a.
chrX	74069026	74292351	ENST00000701585.1	FTX	lncRNA	no	n.a.
chrX	74069060	74292378	ENST00000670936.1	FTX	lncRNA	no	n.a.
chrX	74069113	74293574	ENST00000602420.6	FTX	lncRNA	no	n.a.
chrX	74069149	74292358	ENST00000658203.1	FTX	lncRNA	no	n.a.
chrX	74069275	74070832	ENST00000413508.1	AARSD1P1	processed_pseudogene	no	n.a.
chrX	74105571	74107958	ENST00000431339.1	UHRF2P1	processed_pseudogene	no	n.a.
chrX	74121011	74131923	ENST00000418231.2	DDX3P1	processed_pseudogene	no	n.a.
chrX	74122133	74122725	ENST00000624340.1	ENSG00000280375	TEC	no	n.a.
chrX	74124295	74292588	ENST00000701078.1	FTX	lncRNA	no	n.a.
chrX	74130239	74292359	ENST00000691187.2	FTX	lncRNA	no	n.a.
chrX	74130308	74292594	ENST00000638985.1	FTX	lncRNA	no	n.a.
chrX	74133003	74133114	ENST00000446138.1	DDX3P2	processed_pseudogene	no	n.a.
chrX	74155663	74292351	ENST00000701244.1	FTX	lncRNA	no	n.a.
chrX	74161061	74162528	ENST00000445263.2	MKRN5P	processed_pseudogene	no	n.a.
chrX	74173889	74174066	ENST00000425964.1	ATP5MKP1	processed_pseudogene	no	n.a.
chrX	74185928	74187153	ENST00000414251.3	BMP2KL	processed_pseudogene	no	n.a.
chrX	74196350	74293574	ENST00000603037.2	FTX	lncRNA	no	n.a.
chrX	74200228	74242148	ENST00000641360.1	FTX	lncRNA	no	n.a.
chrX	74201493	74292592	ENST00000687056.1	FTX	lncRNA	no	n.a.
chrX	74201495	74292614	ENST00000654870.3	FTX	lncRNA	no	n.a.
chrX	74202514	74292359	ENST00000652540.1	FTX	lncRNA	no	n.a.
chrX	74202646	74261523	ENST00000669263.1	FTX	lncRNA	no	n.a.
chrX	74202646	74292079	ENST00000652013.2	FTX	lncRNA	no	n.a.
chrX	74202646	74293568	ENST00000652331.2	FTX	lncRNA	no	n.a.
chrX	74202650	74292351	ENST00000657070.1	FTX	lncRNA	no	n.a.
chrX	74202650	74292351	ENST00000665069.1	FTX	lncRNA	no	n.a.
chrX	74202652	74281816	ENST00000651936.1	FTX	lncRNA	no	n.a.
chrX	74202653	74293530	ENST00000652496.1	FTX	lncRNA	no	n.a.
chrX	74202670	74292585	ENST00000653874.2	FTX	lncRNA	no	n.a.
chrX	74202674	74292027	ENST00000666535.1	FTX	lncRNA	no	n.a.
chrX	74202674	74293533	ENST00000658439.1	FTX	lncRNA	no	n.a.
chrX	74202674	74293552	ENST00000664123.1	FTX	lncRNA	no	n.a.
chrX	74202674	74293553	ENST00000661335.1	FTX	lncRNA	no	n.a.
chrX	74202678	74292588	ENST00000652970.1	FTX	lncRNA	no	n.a.
chrX	74202682	74293543	ENST00000423992.3	FTX	lncRNA	no	n.a.
chrX	74202693	74293563	ENST00000665313.2	FTX	lncRNA	no	n.a.
chrX	74202833	74204595	ENST00000438337.2	RAB11FIP1P1	processed_pseudogene	no	n.a.
chrX	74209975	74213660	ENST00000604070.1	ENSG00000271533	lncRNA	no	n.a.
chrX	74217685	74292532	ENST00000651140.1	FTX	lncRNA	no	n.a.
chrX	74217687	74274565	ENST00000660100.1	FTX	lncRNA	no	n.a.
chrX	74218376	74218461	ENST00000365696.4	MIR421	miRNA	no	n.a.
chrX	74218546	74218618	ENST00000390738.3	MIR374B	miRNA	no	n.a.
chrX	74218548	74218618	ENST00000637743.1	MIR374C	miRNA	no	n.a.
chrX	74218609	74292345	ENST00000693483.1	FTX	lncRNA	no	n.a.
chrX	74242607	74242908	ENST00000478418.3	RN7SL648P	misc_RNA	no	n.a.
chrX	74245085	74292516	ENST00000656041.1	FTX	lncRNA	no	n.a.
chrX	74245129	74292293	ENST00000657327.1	FTX	lncRNA	no	n.a.
chrX	74245928	74293574	ENST00000664343.1	FTX	lncRNA	no	n.a.
chrX	74246421	74293503	ENST00000656977.1	FTX	lncRNA	no	n.a.
chrX	74246911	74292583	ENST00000671343.1	FTX	lncRNA	no	n.a.
chrX	74247102	74291875	ENST00000659407.1	FTX	lncRNA	no	n.a.
chrX	74247128	74292378	ENST00000671067.1	FTX	lncRNA	no	n.a.
chrX	74247283	74292079	ENST00000660829.1	FTX	lncRNA	no	n.a.
chrX	74247721	74292349	ENST00000671385.1	FTX	lncRNA	no	n.a.
chrX	74274259	74292359	ENST00000418855.6	FTX	lncRNA	no	n.a.
chrX	74274340	74274411	ENST00000612917.1	ENSG00000278421	misc_RNA	no	n.a.
chrX	74274341	74292595	ENST00000602576.5	FTX	lncRNA	no	n.a.
chrX	74278125	74292351	ENST00000660224.1	FTX	lncRNA	no	n.a.
chrX	74278181	74293574	ENST00000662864.1	FTX	lncRNA	no	n.a.
chrX	74278212	74292628	ENST00000429124.7	FTX	lncRNA	no	n.a.
chrX	74278482	74292373	ENST00000668224.1	FTX	lncRNA	no	n.a.
chrX	74279679	74281777	ENST00000654373.1	FTX	lncRNA	no	n.a.
chrX	74279679	74286326	ENST00000664803.1	FTX	lncRNA	no	n.a.
chrX	74279679	74292064	ENST00000659012.1	FTX	lncRNA	no	n.a.
chrX	74279679	74292075	ENST00000455395.6	FTX	lncRNA	no	n.a.
chrX	74279679	74292351	ENST00000659390.1	FTX	lncRNA	no	n.a.
chrX	74280401	74280495	ENST00000618816.1	ENSG00000273974	misc_RNA	no	n.a.
chrX	74280935	74281082	ENST00000610451.1	ENSG00000275254	misc_RNA	no	n.a.
chrX	74281702	74281849	ENST00000616291.1	ENSG00000275625	misc_RNA	no	n.a.
chrX	74287103	74287209	ENST00000385085.1	MIR545	miRNA	no	n.a.
chrX	74287285	74287357	ENST00000362298.3	MIR374A	miRNA	no	n.a.
chrX	74290457	74292075	ENST00000685808.1	FTX	lncRNA	no	n.a.
chrX	74290821	74292596	ENST00000653390.2	FTX	lncRNA	no	n.a.
chrX	74293356	74293574	ENST00000618701.1	ENSG00000277922	misc_RNA	no	n.a.
chrX	74304179	74305034	ENST00000339534.4	ZCCHC13	protein_coding	no	n.a.
chrX	74342712	74342860	ENST00000441858.1	ENSG00000226515	processed_pseudogene	no	n.a.
chrX	74376124	74376885	ENST00000393214.2	RPS6P26	processed_pseudogene	no	n.a.
chrX	74390691	74390989	ENST00000474043.3	RN7SL790P	misc_RNA	no	n.a.
chrX	74396870	74399550	ENST00000398672.3	THAP12P1	processed_pseudogene	no	n.a.
chrX	74409517	74410100	ENST00000426405.1	RPS7P14	processed_pseudogene	no	n.a.
chrX	74421492	74533916	ENST00000587091.6	SLC16A2	protein_coding	no	n.a.
chrX	74421891	74533917	ENST00000636771.1	SLC16A2	protein_coding	no	n.a.
chrX	74473016	74473953	ENST00000422644.2	HNRNPA1P25	processed_pseudogene	no	n.a.
chrX	74521119	74532608	ENST00000590447.1	SLC16A2	protein_coding	no	n.a.
chrX	74582975	74614624	ENST00000332687.11	RLIM	protein_coding	no	n.a.
chrX	74583087	74583546	ENST00000469174.1	PABPC1P3	processed_pseudogene	no	n.a.
chrX	74590117	74614617	ENST00000349225.2	RLIM	protein_coding	no	n.a.
chrX	74680052	74680159	ENST00000363015.1	RNU6-330P	snRNA	no	n.a.
chrX	74732855	74925452	ENST00000055682.12	NEXMIF	protein_coding	no	n.a.
chrX	74732855	74925452	ENST00000616200.2	NEXMIF	protein_coding	no	n.a.
chrX	74732855	74925472	ENST00000642681.2	NEXMIF	protein_coding	no	n.a.
chrX	74769638	74769798	ENST00000603662.1	ENSG00000271589	processed_pseudogene	no	n.a.
chrX	75051047	75156283	ENST00000253577.9	ABCB7	protein_coding	no	n.a.
chrX	75051047	75156283	ENST00000373394.8	ABCB7	protein_coding	no	n.a.
chrX	75051635	75156022	ENST00000666534.1	ABCB7	protein_coding	no	n.a.
chrX	75053081	75156279	ENST00000669573.1	ABCB7	protein_coding	no	n.a.
chrX	75053279	75156286	ENST00000644766.1	ABCB7	protein_coding	no	n.a.
chrX	75053281	75156279	ENST00000339447.8	ABCB7	protein_coding	no	n.a.
chrX	75053292	75156282	ENST00000645829.3	ABCB7	protein_coding	no	n.a.
chrX	75053369	75156272	ENST00000620875.5	ABCB7	protein_coding	no	n.a.
chrX	75053442	75156064	ENST00000663420.1	ABCB7	protein_coding	no	n.a.
chrX	75053444	75156282	ENST00000529949.5	ABCB7	protein_coding	no	n.a.
chrX	75053463	75062627	ENST00000490858.1	ABCB7	protein_coding	no	n.a.
chrX	75063015	75156133	ENST00000669388.1	ABCB7	protein_coding	no	n.a.
chrX	75065207	75073902	ENST00000534570.5	ABCB7	protein_coding	no	n.a.
chrX	75069055	75071581	ENST00000469368.1	ABCB7	protein_coding	no	n.a.
chrX	75075485	75156286	ENST00000534524.5	ABCB7	protein_coding	no	n.a.
chrX	75076631	75156732	ENST00000526404.2	ABCB7	protein_coding	no	n.a.
chrX	75076639	75156282	ENST00000643632.1	ABCB7	protein_coding	no	n.a.
chrX	75156387	75304873	ENST00000652605.1	UPRT	protein_coding	no	n.a.
chrX	75201490	75201790	ENST00000449374.1	BUD31P2	processed_pseudogene	no	n.a.
chrX	75202702	75202809	ENST00000362731.1	RNU6-562P	snRNA	no	n.a.
chrX	75274084	75297791	ENST00000531704.5	UPRT	protein_coding	no	n.a.
chrX	75274084	75304885	ENST00000373383.9	UPRT	protein_coding	no	n.a.
chrX	75274089	75304600	ENST00000373379.5	UPRT	protein_coding	no	n.a.
chrX	75274115	75303519	ENST00000462237.5	UPRT	protein_coding	no	n.a.
chrX	75274126	75293514	ENST00000373373.8	UPRT	protein_coding	no	n.a.
chrX	75274727	75304572	ENST00000530743.1	UPRT	protein_coding	no	n.a.
chrX	75285433	75303548	ENST00000526850.5	UPRT	protein_coding	no	n.a.
chrX	75293471	75303922	ENST00000474175.1	UPRT	protein_coding	no	n.a.
chrX	75326771	75327999	ENST00000432946.1	TERF1P7	processed_pseudogene	no	n.a.
chrX	75368426	75523037	ENST00000373367.8	ZDHHC15	protein_coding	no	n.a.
chrX	75368430	75523502	ENST00000541184.1	ZDHHC15	protein_coding	no	n.a.
chrX	75384345	75384828	ENST00000453468.1	RPL21P134	processed_pseudogene	no	n.a.
chrX	75501491	75523010	ENST00000482827.1	ZDHHC15	protein_coding	no	n.a.
chrX	75537546	75538702	ENST00000414817.2	PCNPP4	processed_pseudogene	no	n.a.
chrX	75582675	75585506	ENST00000445336.2	BRAFP1	unprocessed_pseudogene	no	n.a.
chrX	75740830	75746911	ENST00000399586.2	TTC3P1	processed_pseudogene	no	n.a.
chrX	75782986	75785254	ENST00000373359.4	MAGEE2	protein_coding	no	n.a.
chrX	75884545	75885136	ENST00000429225.2	SAR1AP4	processed_pseudogene	no	n.a.
chrX	75888699	75888888	ENST00000450005.1	FOXN3P2	processed_pseudogene	no	n.a.
chrX	75903104	75904858	ENST00000413763.1	ENSG00000226854	lncRNA	no	n.a.
chrX	76029894	76030330	ENST00000451247.1	ARL5AP5	processed_pseudogene	no	n.a.
chrX	76173039	76178196	ENST00000373357.3	PBDC1	protein_coding	no	n.a.
chrX	76173061	76178314	ENST00000373358.8	PBDC1	protein_coding	no	n.a.
chrX	76222636	76223097	ENST00000423224.1	MMADHCP1	processed_pseudogene	no	n.a.
chrX	76244967	76245074	ENST00000364956.1	RNU6-867P	snRNA	no	n.a.
chrX	76250182	76251796	ENST00000611524.1	ENSG00000274398	processed_pseudogene	no	n.a.
chrX	76334840	76335845	ENST00000456969.2	LDHBP2	processed_pseudogene	no	n.a.
chrX	76427709	76431342	ENST00000361470.4	MAGEE1	protein_coding	no	n.a.
chrX	76655008	76655127	ENST00000411327.1	RNA5SP508	rRNA_pseudogene	no	n.a.
chrX	76655497	76656559	ENST00000435991.2	TRAPPC13P1	processed_pseudogene	no	n.a.
chrX	76656865	77014500	ENST00000658368.1	MIR325HG	lncRNA	no	n.a.
chrX	76657797	77014532	ENST00000630388.2	MIR325HG	lncRNA	no	n.a.
chrX	76657939	77014284	ENST00000629133.2	MIR325HG	lncRNA	no	n.a.
chrX	76657990	77014283	ENST00000626846.2	MIR325HG	lncRNA	no	n.a.
chrX	76658118	77014500	ENST00000629945.2	MIR325HG	lncRNA	no	n.a.
chrX	76658119	77014468	ENST00000626832.1	MIR325HG	lncRNA	no	n.a.
chrX	76658125	77014502	ENST00000627760.2	MIR325HG	lncRNA	no	n.a.
chrX	76658593	77014532	ENST00000627687.1	MIR325HG	lncRNA	no	n.a.
chrX	76658795	77014502	ENST00000626742.1	MIR325HG	lncRNA	no	n.a.
chrX	76716097	77014479	ENST00000671589.1	MIR325HG	lncRNA	no	n.a.
chrX	76717511	77014500	ENST00000630856.1	MIR325HG	lncRNA	no	n.a.
chrX	76919272	76919360	ENST00000638003.1	MIR384	miRNA	no	n.a.
chrX	77005403	77005501	ENST00000385260.1	MIR325	miRNA	no	n.a.
chrX	77066708	77066827	ENST00000364577.1	RNA5SP509	rRNA_pseudogene	no	n.a.
chrX	77374211	77381319	ENST00000443861.2	SPRYD7P1	processed_pseudogene	no	n.a.
chrX	77447388	77457278	ENST00000439435.3	FGF16	protein_coding	no	n.a.
chrX	77504879	77786216	ENST00000373344.11	ATRX	protein_coding	no	n.a.
chrX	77505712	77634251	ENST00000675732.1	ATRX	protein_coding	no	n.a.
chrX	77505712	77786216	ENST00000395603.7	ATRX	protein_coding	no	n.a.
chrX	77505712	77786216	ENST00000480283.5	ATRX	protein_coding	no	n.a.
chrX	77506904	77596875	ENST00000623706.3	ATRX	protein_coding	no	n.a.
chrX	77508480	77522468	ENST00000624766.1	ATRX	protein_coding	no	n.a.
chrX	77521035	77521421	ENST00000637959.1	ATRX	protein_coding	no	n.a.
chrX	77558808	77561708	ENST00000637175.1	ATRX	protein_coding	no	n.a.
chrX	77574256	77600540	ENST00000623316.1	ATRX	protein_coding	no	n.a.
chrX	77574310	77575605	ENST00000636152.1	ATRX	protein_coding	no	n.a.
chrX	77575692	77589872	ENST00000636868.1	ATRX	protein_coding	no	n.a.
chrX	77599734	77600755	ENST00000479487.1	ATRX	protein_coding	no	n.a.
chrX	77613260	77634256	ENST00000675908.1	ATRX	protein_coding	no	n.a.
chrX	77616244	77633321	ENST00000400866.4	ATRX	protein_coding	no	n.a.
chrX	77633352	77652276	ENST00000623242.3	ATRX	protein_coding	no	n.a.
chrX	77634421	77652150	ENST00000460639.2	ATRX	protein_coding	no	n.a.
chrX	77654157	77786220	ENST00000624166.3	ATRX	protein_coding	no	n.a.
chrX	77673953	77682141	ENST00000493470.2	ATRX	protein_coding	no	n.a.
chrX	77682304	77786208	ENST00000624032.3	ATRX	protein_coding	no	n.a.
chrX	77683506	77786225	ENST00000623321.3	ATRX	protein_coding	no	n.a.
chrX	77684477	77698580	ENST00000625063.3	ATRX	protein_coding	no	n.a.
chrX	77684997	77786208	ENST00000624668.3	ATRX	protein_coding	no	n.a.
chrX	77688901	77693833	ENST00000635865.1	ATRX	protein_coding	no	n.a.
chrX	77696687	77786233	ENST00000622960.1	ATRX	protein_coding	no	n.a.
chrX	77697602	77786204	ENST00000624193.1	ATRX	protein_coding	no	n.a.
chrX	77727866	77728080	ENST00000453566.2	FABP5P15	processed_pseudogene	no	n.a.
chrX	77825746	77895435	ENST00000618282.5	MAGT1	protein_coding	no	n.a.
chrX	77826363	77895593	ENST00000358075.11	MAGT1	protein_coding	no	n.a.
chrX	77826387	77895448	ENST00000692161.1	MAGT1	protein_coding	no	n.a.
chrX	77826408	77895437	ENST00000685015.1	MAGT1	protein_coding	no	n.a.
chrX	77826462	77895566	ENST00000691993.1	MAGT1	protein_coding	no	n.a.
chrX	77826692	77895437	ENST00000688650.1	MAGT1	protein_coding	no	n.a.
chrX	77827340	77895431	ENST00000691172.1	MAGT1	protein_coding	no	n.a.
chrX	77827434	77895437	ENST00000689519.1	MAGT1	protein_coding	no	n.a.
chrX	77827593	77895437	ENST00000685353.1	MAGT1	protein_coding	no	n.a.
chrX	77827641	77899271	ENST00000689137.1	MAGT1	protein_coding	no	n.a.
chrX	77837288	77837395	ENST00000364036.1	RNU6-854P	snRNA	no	n.a.
chrX	77852811	77895437	ENST00000685002.1	MAGT1	protein_coding	no	n.a.
chrX	77856459	77895424	ENST00000476168.1	MAGT1	protein_coding	no	n.a.
chrX	77868107	77895440	ENST00000373336.3	MAGT1	protein_coding	no	n.a.
chrX	77885376	77885634	ENST00000582806.2	RN7SL460P	misc_RNA	no	n.a.
chrX	77899439	77905385	ENST00000373335.4	COX7B	protein_coding	no	n.a.
chrX	77899462	77903196	ENST00000475465.1	COX7B	protein_coding	no	n.a.
chrX	77899467	77907376	ENST00000650309.2	COX7B	protein_coding	no	n.a.
chrX	77899484	77905461	ENST00000647835.1	COX7B	protein_coding	no	n.a.
chrX	77910681	77966295	ENST00000686088.1	ENSG00000293258	lncRNA	no	n.a.
chrX	77910689	78003560	ENST00000693051.1	ATP7A	protein_coding	no	n.a.
chrX	77910692	78050395	ENST00000341514.11	ATP7A	protein_coding	no	n.a.
chrX	77910704	78014437	ENST00000688746.1	ATP7A	protein_coding	no	n.a.
chrX	77910705	78003560	ENST00000688338.1	ATP7A	protein_coding	no	n.a.
chrX	77910708	78046859	ENST00000685264.1	ATP7A	protein_coding	no	n.a.
chrX	77910716	78012255	ENST00000686515.1	ATP7A	protein_coding	no	n.a.
chrX	77910735	78046846	ENST00000687086.1	ATP7A	protein_coding	no	n.a.
chrX	77910737	77924693	ENST00000642523.1	ATP7A	protein_coding	no	n.a.
chrX	77910737	78012025	ENST00000686999.1	ATP7A	protein_coding	no	n.a.
chrX	77910737	78021079	ENST00000689530.1	ATP7A	protein_coding	no	n.a.
chrX	77910738	77964889	ENST00000602791.2	ENSG00000293258	lncRNA	no	n.a.
chrX	77910738	77972229	ENST00000686050.1	ATP7A	protein_coding	no	n.a.
chrX	77910738	77973149	ENST00000686464.1	ATP7A	protein_coding	no	n.a.
chrX	77910738	77975946	ENST00000684798.1	ATP7A	protein_coding	no	n.a.
chrX	77910738	77975946	ENST00000686560.1	ATP7A	protein_coding	no	n.a.
chrX	77910738	77975949	ENST00000686896.1	ATP7A	protein_coding	no	n.a.
chrX	77910738	77975949	ENST00000689731.1	ATP7A	protein_coding	no	n.a.
chrX	77910738	77975950	ENST00000645454.1	ATP7A	protein_coding	no	n.a.
chrX	77910738	77975951	ENST00000692729.1	ATP7A	protein_coding	no	n.a.
chrX	77910738	77978111	ENST00000693167.1	ATP7A	protein_coding	no	n.a.
chrX	77910738	77989097	ENST00000687082.1	ATP7A	protein_coding	no	n.a.
chrX	77910738	77989958	ENST00000685885.1	ATP7A	protein_coding	no	n.a.
chrX	77910738	77990246	ENST00000687599.1	ATP7A	protein_coding	no	n.a.
chrX	77910738	77990275	ENST00000685208.1	ATP7A	protein_coding	no	n.a.
chrX	77910738	77990454	ENST00000687984.1	ATP7A	protein_coding	no	n.a.
chrX	77910738	77990772	ENST00000688889.1	ATP7A	protein_coding	no	n.a.
chrX	77910738	77990772	ENST00000691152.1	ATP7A	protein_coding	no	n.a.
chrX	77910738	77990817	ENST00000689891.1	ATP7A	protein_coding	no	n.a.
chrX	77910738	78003550	ENST00000688249.1	ATP7A	protein_coding	no	n.a.
chrX	77910738	78009345	ENST00000693387.1	ATP7A	protein_coding	no	n.a.
chrX	77910738	78009352	ENST00000685434.1	ATP7A	protein_coding	no	n.a.
chrX	77910738	78009353	ENST00000682742.2	ATP7A	protein_coding	no	n.a.
chrX	77910738	78009514	ENST00000686416.1	ATP7A	protein_coding	no	n.a.
chrX	77910738	78015405	ENST00000689649.1	ATP7A	protein_coding	no	n.a.
chrX	77910738	78015486	ENST00000686480.1	ATP7A	protein_coding	no	n.a.
chrX	77910738	78020505	ENST00000686688.1	ATP7A	protein_coding	no	n.a.
chrX	77910738	78046899	ENST00000686033.1	ATP7A	protein_coding	no	n.a.
chrX	77910738	78046899	ENST00000686543.1	ATP7A	protein_coding	no	n.a.
chrX	77910738	78046899	ENST00000692908.1	ATP7A	protein_coding	no	n.a.
chrX	77910738	78050395	ENST00000343533.10	ATP7A	protein_coding	no	n.a.
chrX	77910738	78126949	ENST00000644362.1	PGK1	protein_coding	no	n.a.
chrX	77910739	77975726	ENST00000642651.1	ATP7A	protein_coding	no	n.a.
chrX	77910739	78009658	ENST00000689541.1	ATP7A	protein_coding	no	n.a.
chrX	77910739	78042621	ENST00000645094.1	ATP7A	protein_coding	no	n.a.
chrX	77910739	78046899	ENST00000686133.1	ATP7A	protein_coding	no	n.a.
chrX	77910740	78020501	ENST00000693398.1	ATP7A	protein_coding	no	n.a.
chrX	77910741	77975951	ENST00000688165.1	ATP7A	protein_coding	no	n.a.
chrX	77910742	78011674	ENST00000692110.1	ATP7A	protein_coding	no	n.a.
chrX	77910745	77989097	ENST00000687325.1	ATP7A	protein_coding	no	n.a.
chrX	77910752	78050395	ENST00000689767.1	ATP7A	protein_coding	no	n.a.
chrX	77910755	78012590	ENST00000687628.1	ATP7A	protein_coding	no	n.a.
chrX	77910757	77999925	ENST00000691456.1	ATP7A	protein_coding	no	n.a.
chrX	77962552	77962889	ENST00000506043.1	C4orf46P2	transcribed_processed_pseudogene	no	n.a.
chrX	77962729	78003560	ENST00000687416.1	ATP7A	protein_coding	no	n.a.
chrX	77967948	77969638	ENST00000458128.3	PGAM4	protein_coding	no	n.a.
chrX	77968949	78015482	ENST00000689872.1	ATP7A	protein_coding	no	n.a.
chrX	78010471	78050395	ENST00000686255.1	ATP7A	protein_coding	no	n.a.
chrX	78010851	78049924	ENST00000682475.1	ATP7A	protein_coding	no	n.a.
chrX	78011460	78043657	ENST00000689514.1	ATP7A	protein_coding	no	n.a.
chrX	78014661	78050395	ENST00000685033.1	ATP7A	protein_coding	no	n.a.
chrX	78044051	78049502	ENST00000689083.1	ATP7A	protein_coding	no	n.a.
chrX	78065187	78113844	ENST00000477335.5	PGK1	protein_coding	no	n.a.
chrX	78065215	78122903	ENST00000491291.1	PGK1	protein_coding	no	n.a.
chrX	78104247	78129295	ENST00000373316.5	PGK1	protein_coding	no	n.a.
chrX	78122838	78123338	ENST00000474281.1	PGK1	protein_coding	no	n.a.
chrX	78124943	78126267	ENST00000476531.1	PGK1	protein_coding	no	n.a.
chrX	78129747	78139650	ENST00000341864.6	TAF9B	protein_coding	no	n.a.
chrX	78131720	78139622	ENST00000480681.1	TAF9B	protein_coding	no	n.a.
chrX	78165695	78172422	ENST00000420795.2	FNDC3CP	unitary_pseudogene	no	n.a.

## Sheet: deletions coordinates
Link for genome deletions coordinates:
Crh.7
7q (71,869,384 – 76,820,289)
Chr.14
14q (38,465,567 - 38,584,405)
Chr.X
Xq (71,632,324 – 78,216,024)
Xq (62,036,670 – 67,171,633)
