# Supplementary material for: Expanding the Phenotypic Spectrum of Pathogenic KIAA0586 Variants: From Joubert Syndrome to Hydrolethalus Syndrome
Source: Int J Mol Sci. 2024 Jul 19;25(14):7900. doi: 10.3390/ijms25147900 (PMC11277298; doi:10.3390/ijms25147900)
Supplement: Supplementary file 1 [file ijms-25-07900-s001.zip › Table S2.xlsx]

## Sheet: ciliary genes
Cilium and Associated Proteins - Homo sapiens (human)</h2>
Cilium and Associated Proteins	hsa ID	Gene symbol	Syndrome/protein name	KEGG orthology
A Primary cilia and associated proteins
B BBSome
C	582	BBS1	Bardet-Biedl syndrome 1	K16746
C	583	BBS2	Bardet-Biedl syndrome 2	K16747
C	585	BBS4	Bardet-Biedl syndrome 4	K16531
C	129880	BBS5	Bardet-Biedl syndrome 5	K16748
C	55212	BBS7	Bardet-Biedl syndrome 7	K16749
C	123016	TTC8	tetratricopeptide repeat domain 8	K16781
C	27241	BBS9	Bardet-Biedl syndrome 9	K19398
C	84100	ARL6	ADP ribosylation factor like GTPase 6	K07951
C	92482	BBIP1	BBSome interacting protein 1	K19399
C	54585	LZTFL1	leucine zipper transcription factor like 1	K19400
B BBS-CCT complex
C	8195	MKKS	MKKS centrosomal shuttling protein	K09492
C	79738	BBS10	Bardet-Biedl syndrome 10	K19401
C	166379	BBS12	Bardet-Biedl syndrome 12	K19402
C	6950	TCP1	t-complex 1	K09493
C	10576	CCT2	chaperonin containing TCP1 subunit 2	K09494
C	7203	CCT3	chaperonin containing TCP1 subunit 3	K09495
C	10575	CCT4	chaperonin containing TCP1 subunit 4	K09496
C	22948	CCT5	chaperonin containing TCP1 subunit 5	K09497
C	10694	CCT8	chaperonin containing TCP1 subunit 8	K09500
B Intraflagellar transport (IFT) complex A
C	57728	WDR19	WD repeat domain 19	K19671
C	9742	IFT140	intraflagellar transport 140	K19672
C	79809	TTC21B	tetratricopeptide repeat domain 21B	K19673
C	55764	IFT122	intraflagellar transport 122	K19656
C	57539	WDR35	WD repeat domain 35	K19674
C	112752	IFT43	intraflagellar transport 43	K19675
B Intraflagellar transport (IFT) complex B1
C	8100	IFT88	intraflagellar transport 88	K16474
C	28981	IFT81	intraflagellar transport 81	K19677
C	80173	IFT74	intraflagellar transport 74	K19679
C	150737	IFT70B	intraflagellar transport 70B	K19683
C	92104	IFT70A	intraflagellar transport 70A	K19683
C	51098	IFT52	intraflagellar transport 52	K19681
C	56912	IFT46	intraflagellar transport 46	K19682
C	11020	IFT27	intraflagellar transport 27	K07934
C	51668	IFT25	intraflagellar transport 25	K19369
C	64792	IFT22	intraflagellar transport 22	K07935
B Intraflagellar transport (IFT) complex B2
C	26160	IFT172	intraflagellar transport 172	K19676
C	57560	IFT80	intraflagellar transport 80	K19678
C	55081	IFT57	intraflagellar transport 57	K04638
C	26146	TRAF3IP1	TRAF3 interacting protein 1	K19680
C	23059	CLUAP1	clusterin associated protein 1	K19684
C	90410	IFT20	intraflagellar transport 20	K16473
B Dynein and associated proteins
C	79659	DYNC2H1	dynein cytoplasmic 2 heavy chain 1	K10414
C	51626	DYNC2LI1	dynein cytoplasmic 2 light intermediate chain 1	K10417
C	255758	DYNLT2B	dynein light chain Tctex-type 2B	K22866
C	89891	DYNC2I2	dynein 2 intermediate chain 2	K22868
C	55112	DYNC2I1	dynein 2 intermediate chain 1	K22869
B Kinesin-2 and associated proteins
C	11127	KIF3A	kinesin family member 3A	K10394
C	9371	KIF3B	kinesin family member 3B	K20196
C	57576	KIF17	kinesin family member 17	K20198
C	22920	KIFAP3	kinesin associated protein 3	K25388
B MKS complex
C	54903	MKS1	MKS transition zone complex subunit 1	K19332
C	54806	AHI1	Abelson helper integration site 1	K16740
C	200728	TMEM17	transmembrane protein 17	K19384
C	91147	TMEM67	transmembrane protein 67	K19348
C	84314	TMEM107	transmembrane protein 107	K22764
C	51259	TMEM216	transmembrane protein 216	K19385
C	219854	TMEM218	transmembrane protein 218	K26674
C	79583	TMEM231	transmembrane protein 231	K19362
C	65062	TMEM237	transmembrane protein 237	K22765
C	26123	TCTN3	tectonic family member 3	K19382
C	79600	TCTN1	tectonic family member 1	K19382
C	79867	TCTN2	tectonic family member 2	K19361
C	27077	B9D1	B9 domain containing 1	K16744
C	80776	B9D2	B9 domain containing 2	K16745
C	23322	RPGRIP1L	RPGRIP1 like	K16550
C	57545	CC2D2A	coiled-coil and C2 domain containing 2A	K19352
C	79770	TXNDC15	thioredoxin domain containing 15	K25389
B Nephronophthisis-related proteins
C	4867	NPHP1	nephrocystin 1	K19657
C	27130	INVS	inversin	K19626
C	27031	NPHP3	nephrocystin 3	K19360
C	261734	NPHP4	nephrocystin 4	K16478
C	9657	IQCB1	IQ motif containing B1	K16774
C	80184	CEP290	centrosomal protein 290	K16533
C	84662	GLIS2	GLIS family zinc finger 2	K09233
C	149069	DCDC2B	doublecortin domain containing 2B	K23405
C	728597	DCDC2C	doublecortin domain containing 2C	K23405
C	51473	DCDC2	doublecortin domain containing 2	K23405
C	23090	ZNF423	zinc finger protein 423	K22870
B Ciliogenesis and planar polarity effectors (CPLANE) complex
C	65250	CPLANE1	ciliogenesis and planar polarity effector complex subunit 1	K22859
C	79363	CPLANE2	ciliogenesis and planar polarity effector complex subunit 2	K22860
C	80199	FUZ	fuzzy planar cell polarity protein	K22861
C	27152	INTU	inturned planar cell polarity protein	K22862
C	51057	WDPCP	WD repeat containing planar cell polarity effector	K22863
B EVC complex
C	2121	EVC	EvC ciliary complex subunit 1	K19605
C	132884	EVC2	EvC ciliary complex subunit 2	K19608
C	84455	EFCAB7	EF-hand calcium binding domain 7	K23852
C	23288	IQCE	IQ motif containing E	K24677
B USH complex and associated proteins
C	4647	MYO7A	myosin VIIA	K10359
C	10083	USH1C	USH1 protein network component harmonin	K21877
C	64072	CDH23	cadherin related 23	K06813
C	65217	PCDH15	protocadherin related 15	K16500
C	124590	USH1G	USH1 protein network component sans	K21878
C	7399	USH2A	usherin	K19636
C	84059	ADGRV1	adhesion G protein-coupled receptor V1	K18263
C	25861	WHRN	whirlin	K21879
C	4354	MPP1	MAGUK p55 scaffold protein 1	K21880
C	8573	CASK	calcium/calmodulin dependent serine protein kinase	K06103
C	9732	DOCK4	dedicator of cytokinesis 4	K17697
C	257629	ANKS4B	ankyrin repeat and sterile alpha motif domain containing 4B	K21414
C	83878	USHBP1	USH1 protein network component harmonin binding protein 1	K21881
C	9497	SLC4A7	solute carrier family 4 member 7	K13858
C	79955	PDZD7	PDZ domain containing 7	K21882
C	10518	CIB2	calcium and integrin binding family member 2	K23837
C	119467	CLRN3	clarin 3	K23841
C	645104	CLRN2	clarin 2	K23841
C	7401	CLRN1	clarin 1	K23841
B Tubulin polyglutamylase and associated proteins
C	91978	TPGS1	tubulin polyglutamylase complex subunit 1	K16581
C	25941	TPGS2	tubulin polyglutamylase complex subunit 2	K16605
C	54839	LRRC49	leucine rich repeat containing 49	K16606
C	84276	NICN1	nicolin 1, tubulin polyglutamylase complex subunit	K16607
C	25809	TTLL1	TTL family tubulin polyglutamylase complex subunit L1	K16599
C	26140	TTLL3	tubulin tyrosine ligase like 3	K16608
C	164714	TTLL8	tubulin tyrosine ligase like 8	K16608
C	9654	TTLL4	tubulin tyrosine ligase like 4	K16601
C	23093	TTLL5	tubulin tyrosine ligase like 5	K16602
C	284076	TTLL6	tubulin tyrosine ligase like 6	K16582
C	440307	TTLL13	tubulin tyrosine ligase like 13	K16582
C	79739	TTLL7	tubulin tyrosine ligase like 7	K16583
C	158135	TTLL11	tubulin tyrosine ligase like 11	K16604
B Other primary cilia associated proteins
C	7840	ALMS1	ALMS1 centrosome and basal body associated protein	K16741
C	203286	ANKS6	ankyrin repeat and sterile alpha motif domain containing 6	K21415
C	23568	ARL2BP	ADP ribosylation factor like GTPase 2 binding protein	K16742
C	403	ARL3	ADP ribosylation factor like GTPase 3	K07944
C	200894	ARL13B	ADP ribosylation factor like GTPase 13B	K07962
C	80210	ARMC9	armadillo repeat containing 9	K22864
C	22994	CEP131	centrosomal protein 131	K16540
C	25776	CBY1	chibby 1, beta catenin antagonist	K23402
C	1627	DBN1	drebrin 1	K25391
C	27185	DISC1	DISC1 scaffold protein	K16534
C	22873	DZIP1	DAZ interacting zinc finger protein 1	K16470
C	199221	DZIP1L	DAZ interacting zinc finger protein 1 like	K16470
C	339145	CIBAR2	CBY1 interacting BAR domain containing 2	K23868
C	137392	CIBAR1	CBY1 interacting BAR domain containing 1	K23868
C	317662	FAM149B1	family with sequence similarity 149 member B1	K24653
C	25854	FAM149A	family with sequence similarity 149 member A	K24653
C	84140	FAM161A	FAM161 centrosomal protein A	K16772
C	123811	CEP20	centrosomal protein 20	K16535
C	22858	CILK1	ciliogenesis associated kinase 1	K08828
C	341676	NEK5	NIMA related kinase 5	K08857
C	4750	NEK1	NIMA related kinase 1	K08857
C	6787	NEK4	NIMA related kinase 4	K08857
C	284086	NEK8	NIMA related kinase 8	K20877
C	8481	OFD1	OFD1 centriole and centriolar satellite protein	K16480
C	5108	PCM1	pericentriolar material 1	K16537
C	128344	CIMAP3	ciliary microtubule associated protein 3	K25393
C	114928	GPRASP2	G protein-coupled receptor associated sorting protein 2	K26197
C	100528062	ARMCX5-GPRASP2	ARMCX5-GPRASP2 readthrough	K26197
C	5314	PKHD1	PKHD1 ciliary IPT domain containing fibrocystin/polyductin	K19865
C	25886	POC1A	POC1 centriolar protein A	K16482
C	282809	POC1B	POC1 centriolar protein B	K16482
C	133039968	POC1B-DUSP6	POC1B-DUSP6 readthrough	K16482
C	25930	PTPN23	protein tyrosine phosphatase non-receptor type 23	K18040
C	25914	RTTN	rotatin	K16484
C	49855	SCAPER	S-phase cyclin A associated protein in the ER	K24869
C	10807	ENTR1	endosome associated trafficking regulator 1	K22938
C	10806	SDCCAG8	SHH signaling and ciliogenesis regulator SDCCAG8	K16488
C	51684	SUFU	SUFU negative regulator of hedgehog signaling	K06229
C	202018	TAPT1	transmembrane anterior posterior transformation 1	K23404
C	283232	TMEM80	transmembrane protein 80	K25394
C	51524	TMEM138	transmembrane protein 138	K22867
C	165186	TOGARAM2	TOG array regulator of axonemal microtubules 2	K24886
C	23116	TOGARAM1	TOG array regulator of axonemal microtubules 1	K24886
C	84984	CEP19	centrosomal protein 19	K16801
C	95681	CEP41	centrosomal protein 41	K16455
C	84131	CEP78	centrosomal protein 78	K16765
C	9731	CEP104	centrosomal protein 104	K16458
C	79848	CSPP1	centrosome and spindle pole associated protein 1	K16771
C	112942	CFAP36	cilia and flagella associated protein 36	K25395
C	257177	CFAP126	cilia and flagella associated protein 126	K25396
C	755	CFAP410	cilia and flagella associated protein 410	K23456
C	55704	CCDC88A	coiled-coil domain containing 88A	K25392
C	285331	CCDC66	coiled-coil domain containing 66	K25397
C	80323	CCDC68	coiled-coil domain containing 68	K25398
C	90060	CCDC120	coiled-coil domain containing 120	K25399
C	51134	CEP83	centrosomal protein 83	K16754
C	84902	CEP89	centrosomal protein 89	K16543
C	22897	CEP164	centrosomal protein 164	K16462
C	85302	FBF1	Fas binding factor 1	K16471
C	132320	SCLT1	sodium channel and clathrin linker 1	K25400
C	9738	CCP110	centriolar coiled-coil protein 110	K16453
C	79598	CEP97	centrosomal protein 97	K16717
C	9662	CEP135	centrosomal protein 135	K16461
C	26005	C2CD3	C2 domain containing 3 centriole elongation regulator	K16751
C	9696	CROCC	ciliary rootlet coiled-coil, rootletin	K16469
C	157657	CFAP418	cilia and flagella associated protein 418	K25226
C	150082	LCA5L	lebercilin LCA5 like	K24828
C	167691	LCA5	lebercilin LCA5	K24828
C	201255	LRRC45	leucine rich repeat containing 45	K25401
C	192668	CYS1	cystin 1	K25402
C	5310	PKD1	polycystin 1, transient receptor potential channel interacting	K04985
C	5311	PKD2	polycystin 2, transient receptor potential cation channel	K04986
C	168507	PKD1L1	polycystin 1 like 1, transient receptor potential channel interacting	K04987
C	9033	PKD2L1	polycystin 2 like 1, transient receptor potential cation channel	K04990
C	11159	RABL2A	RAB, member of RAS oncogene family like 2A	K07931
C	11158	RABL2B	RAB, member of RAS oncogene family like 2B	K07931
C	353116	RILPL1	Rab interacting lysosomal protein like 1	K20173
C	196383	RILPL2	Rab interacting lysosomal protein like 2	K25403
C	5961	PRPH2	peripherin 2	K17343
C	388939	PCARE	photoreceptor cilium actin regulator	K24165
C	768206	PRCD	photoreceptor disc component	K19637
C	343035	RD3	RD3 regulator of GUCY2D	K25404
C	5995	RGR	retinal G protein coupled receptor	K04254
C	8787	RGS9	regulator of G protein signaling 9	K13765
C	388531	RGS9BP	regulator of G protein signaling 9 binding protein	K25405
C	6094	ROM1	retinal outer segment membrane protein 1	K17344
C	7289	TULP3	TUB like protein 3	K19600
C	7287	TULP1	TUB like protein 1	K19600
C	7275	TUB	TUB bipartite transcription factor	K19600
C	7288	TULP2	TUB like protein 2	K19600
C	94137	RP1L1	RP1 like 1	K19538
C	6101	RP1	RP1 axonemal microtubule associated	K19538
C	6102	RP2	RP2 activator of ARL3 GTPase	K18272
C	6103	RPGR	retinitis pigmentosa GTPase regulator	K19607
C	57096	RPGRIP1	RPGR interacting protein 1	K16512
C	4117	MAK	male germ cell associated kinase	K08829
C	10210	TOPORS	TOP1 binding arginine/serine rich protein, E3 ubiquitin ligase	K10631
C	8636	SSNA1	sjoegren syndrome nuclear autoantigen 1	K16780
C	124906236	SSNA1	sjoegren syndrome nuclear autoantigen 1	K16780
C	9786	JBTS23; KIAA0586	Talpid 3	K22865
C	22852	ANKRD26	ankyrin repeat domain containing 26	K25138
C	79989	IFT56	intraflagellar transport 56	K19685
C	197335	WDR90	WD repeat domain 90	K24759
A Motile cilia and associated proteins
B Dynein arm
C	25981	DNAH1	dynein axonemal heavy chain 1	K10408
C	55567	DNAH3	dynein axonemal heavy chain 3	K10408
C	146754	DNAH2	dynein axonemal heavy chain 2	K10408
C	56171	DNAH7	dynein axonemal heavy chain 7	K10408
C	1767	DNAH5	dynein axonemal heavy chain 5	K10408
C	1768	DNAH6	dynein axonemal heavy chain 6	K10408
C	1770	DNAH9	dynein axonemal heavy chain 9	K10408
C	8701	DNAH11	dynein axonemal heavy chain 11	K10408
C	201625	DNAH12	dynein axonemal heavy chain 12	K10408
C	127602	DNAH14	dynein axonemal heavy chain 14	K10408
C	1769	DNAH8	dynein axonemal heavy chain 8	K10408
C	196385	DNAH10	dynein axonemal heavy chain 10	K10408
C	8632	DNAH17	dynein axonemal heavy chain 17	K10408
C	27019	DNAI1	dynein axonemal intermediate chain 1	K10409
C	64446	DNAI2	dynein axonemal intermediate chain 2	K11143
C	126820	DNAI3	dynein axonemal intermediate chain 3	K24722
C	79819	DNAI4	dynein axonemal intermediate chain 4	K24723
C	7802	DNALI1	dynein axonemal light intermediate chain 1	K10410
C	83544	DNAL1	dynein axonemal light chain 1	K10411
C	10126	DNAL4	dynein axonemal light chain 4	K10412
C	83658	DYNLRB1	dynein light chain roadblock-type 1	K10419
C	83657	DYNLRB2	dynein light chain roadblock-type 2	K10419
C	8655	DYNLL1	dynein light chain LC8-type 1	K10418
C	140735	DYNLL2	dynein light chain LC8-type 2	K10418
C	6993	DYNLT1	dynein light chain Tctex-type 1	K10420
C	6990	DYNLT3	dynein light chain Tctex-type 3	K10420
C	6991	DYNLT2	dynein light chain Tctex-type 2	K25419
C	343521	DYNLT4	dynein light chain Tctex-type 4	K25420
C	200132	DYNLT5	dynein light chain Tctex-type family member 5	K25421
C	1068	CETN1	centrin 1	K16465
C	55259	DNAI7	dynein axonemal intermediate chain 7	K17580
B Dynein assembly factors
C	123872	DNAAF1	dynein axonemal assembly factor 1	K19750
C	55172	DNAAF2	dynein axonemal assembly factor 2	K19751
C	352909	DNAAF3	dynein axonemal assembly factor 3	K19752
C	161582	DNAAF4	dynein axonemal assembly factor 4	K19758
C	54919	DNAAF5	dynein axonemal assembly factor 5	K19759
C	139212	DNAAF6	dynein axonemal assembly factor 6	K24253
C	51364	ZMYND10	zinc finger MYND-type containing 10	K24030
C	146562	DNAAF8	dynein axonemal assembly factor 8	K25423
C	25943	DNAAF9	dynein axonemal assembly factor 9	K25424
C	116143	DNAAF10	dynein axonemal assembly factor 10	K24761
C	23639	DNAAF11	dynein axonemal assembly factor 11	K19753
C	115399	LRRC56	leucine rich repeat containing 56	K25425
C	6674	SPAG1	sperm associated antigen 1	K19870
C	55011	PIH1D1	PIH1 domain containing 1	K25426
C	120379	PIH1D2	PIH1 domain containing 2	K25427
C	8607	RUVBL1	RuvB like AAA ATPase 1	K04499
C	10856	RUVBL2	RuvB like AAA ATPase 2	K11338
C	164781	DAW1	dynein assembly factor with WD repeats 1	K19760
C	51314	NME8	NME/NM23 family member 8	K19868
C	56683	CFAP298	cilia and flagella associated protein 298	K24229
C	85016	CFAP300	cilia and flagella associated protein 300	K24230
C	54970	TTC12	tetratricopeptide repeat domain 12	K24652
B Modifier of inner arms (MIA) complex
C	348807	CFAP100	cilia and flagella associated protein 100	K25439
C	146849	CCDC42	coiled-coil domain containing 42	K25440
C	387885	CFAP73	cilia and flagella associated protein 73	K25440
B Tether/Tether head (T/TH) complex
C	80217	CFAP43	cilia and flagella associated protein 43	K24223
C	55779	CFAP44	cilia and flagella associated protein 44	K24224
B ODA docking complex
C	160762	CCDC63	coiled-coil domain containing 63	K23732
C	93233	ODAD1	outer dynein arm docking complex subunit 1	K23732
C	55130	ODAD2	outer dynein arm docking complex subunit 2	K24125
C	115948	ODAD3	outer dynein arm docking complex subunit 3	K23733
C	83538	ODAD4	outer dynein arm docking complex subunit 4	K24254
C	79645	CLXN	calaxin	K27179
C	55329	MNS1	meiosis specific nuclear structural 1	K25441
B 96 nano-molecular ruler
C	339829	CCDC39	coiled-coil domain 39 molecular ruler complex subunit	K23729
C	55036	CCDC40	coiled-coil domain 40 molecular ruler complex subunit	K23730
B Tektins
C	83659	TEKT1	tektin 1	K18628
C	27285	TEKT2	tektin 2	K18629
C	64518	TEKT3	tektin 3	K18630
C	150483	TEKT4	tektin 4	K18631
C	146279	TEKT5	tektin 5	K18632
B Nexin-dynein regulatory complex
C	92749	DRC1	dynein regulatory complex subunit 1	K19754
C	85478	CCDC65	coiled-coil domain containing 65	K23728
C	83450	DRC3	dynein regulatory complex subunit 3	K25443
C	2622	GAS8	growth arrest specific 8	K19942
C	202500	TCTE1	t-complex-associated-testis-expressed 1	K25450
C	222235	FBXL13	F-box and leucine rich repeat protein 13	K10279
C	84229	DRC7	dynein regulatory complex subunit 7	K25451
C	84288	EFCAB2	EF-hand calcium binding domain 2	K25452
C	84223	IQCG	IQ motif containing G	K24841
C	115811	IQCD	IQ motif containing D	K24839
C	79781	IQCA1	IQ motif containing with AAA domain 1	K24837
B Radial spoke
C	89765	RSPH1	radial spoke head component 1	K19755
C	83861	RSPH3	radial spoke head 3	K23965
C	345895	RSPH4A	radial spoke head component 4A	K19756
C	81492	RSPH6A	radial spoke head 6 homolog A	K19756
C	221421	RSPH9	radial spoke head component 9	K19757
C	222967	RSPH10B	radial spoke head 10 homolog B	K25458
C	728194	RSPH10B2	radial spoke head 10 homolog B2	K25458
C	83853	ROPN1L	rhophilin associated tail protein 1 like	K25457
C	285755	PPIL6	peptidylprolyl isomerase like 6	K12739
C	27156	RSPH14	radial spoke head 14 homolog	K25459
C	374407	DNAJB13	DnaJ heat shock protein family (Hsp40) member B13	K09519
C	8382	NME5	NME/NM23 family member 5	K20790
B Calmodulin-spoke complex
C	26074	CFAP61	cilia and flagella associated protein 61	K25460
C	89876	CFAP91	cilia and flagella associated protein 91	K25461
C	144406	CFAP251	cilia and flagella associated protein 251	K24228
B Other motile cilia associated proteins
C	388389	CCDC103	coiled-coil domain containing 103	K23731
C	22832	CEP162	centrosomal protein 162	K16809
C	29105	CFAP20	cilia and flagella associated protein 20	K25470
C	146845	CFAP52	cilia and flagella associated protein 52	K24728
C	220136	CFAP53	cilia and flagella associated protein 53	K24225
C	149465	CFAP57	cilia and flagella associated protein 57	K24729
C	118491	CFAP70	cilia and flagella associated protein 70	K24932
C	154313	CFAP206	cilia and flagella associated protein 206	K25471
C	283726	SAXO2	stabilizer of axonemal microtubules 2	K25472
C	158297	SAXO1	stabilizer of axonemal microtubules 1	K25472
C	80127	BBOF1	basal body orientation factor 1	K25473
C	158798	AKAP14	A-kinase anchoring protein 14	K16530
C	114327	EFHC1	EF-hand domain containing 1	K23029
C	27148	STK36	serine/threonine kinase 36	K06228
C	440585	CFAP144	cilia and flagella associated protein 144	K25474
C	64800	EFCAB6	EF-hand calcium binding domain 6	K23851
C	219681	ARMC3	armadillo repeat containing 3	K24124
C	26150	RIBC2	RIB43A domain with coiled-coils 2	K25475
C	158787	RIBC1	RIB43A domain with coiled-coils 1	K25475
C	200403	VWA3B	von Willebrand factor A domain containing 3B	K24509
C	146177	VWA3A	von Willebrand factor A domain containing 3A	K24509
C	23331	TTC28	tetratricopeptide repeat domain 28	K24936
B Sperm associated proteins
C	56	ACRV1	acrosomal vesicle protein 1	K25373
C	81833	SPACA1	sperm acrosome associated 1	K25513
C	124912	SPACA3	sperm acrosome associated 3	K24198
C	171169	SPACA4	sperm acrosome associated 4	K19894
C	147650	SPACA6	sperm acrosome associated 6	K25514
C	122258	SPACA7	sperm acrosome associated 7	K25515
C	11092	SPACA9	sperm acrosome associated 9	K25516
C	54586	EQTN	equatorin	K19920
C	284359	IZUMO1	izumo sperm-oocyte fusion 1	K25529
C	390243	IZUMO1R	IZUMO1 receptor, JUNO	K25530
C	928	CD9	CD9 molecule	K06460
C	284067	CFAP97D1	CFAP97 domain containing 1	K25531
C	9576	SPAG6	sperm associated antigen 6	K25532
C	79582	SPAG16	sperm associated antigen 16	K24735
C	200162	SPAG17	sperm associated antigen 17	K25533
C	90835	CFAP119	cilia and flagella associated protein 119	K25547
C	9940	DLEC1	DLEC1 cilia and flagella associated protein	K25548
C	136332	LRGUK	leucine rich repeats and guanylate kinase domain containing	K25549
C	26292	MYCBP	MYC binding protein	K25550
C	25790	CFAP45	cilia and flagella associated protein 45	K25551
C	54777	CFAP46	cilia and flagella associated protein 46	K24938
C	286464	CFAP47	cilia and flagella associated protein 47	K25552
C	144535	CFAP54	cilia and flagella associated protein 54	K25553
C	159686	CFAP58	cilia and flagella associated protein 58	K25554
C	255101	CFAP65	cilia and flagella associated protein 65	K24226
C	79846	CFAP69	cilia and flagella associated protein 69	K24227
C	85452	CFAP74	cilia and flagella associated protein 74	K25607
C	402160	CFAP99	cilia and flagella associated protein 99	K25608
C	286207	CFAP157	cilia and flagella associated protein 157	K25609
C	200373	CFAP221	cilia and flagella associated protein 221	K25610
C	255119	CFAP299	cilia and flagella associated protein 299	K25611
C	56964	WDR93	WD repeat domain 93	K24762
C	25876	SPEF1	sperm flagellar 1	K25614
C	79925	SPEF2	sperm flagellar 2	K25615
C	54768	HYDIN	HYDIN axonemal central pair apparatus protein	K17570
C	83449	PMFBP1	polyamine modulated factor 1 binding protein 1	K23223
C	132851	SPATA4	spermatogenesis associated 4	K25616
C	55064	SPATA6L	spermatogenesis associated 6 like	K23224
C	54558	SPATA6	spermatogenesis associated 6	K23224
C	55812	SPATA7	spermatogenesis associated 7	K19655
C	83893	SPATA16	spermatogenesis associated 16	K26121
C	128153	SPATA17	spermatogenesis associated 17	K25546
C	6676	SPAG4	sperm associated antigen 4	K21875
C	140732	SUN5	Sad1 and UNC84 domain containing 5	K21876
C	220082	CBY2	chibby family member 2	K23403
C	374355	CCDC172	coiled-coil domain containing 172	K25624
C	57821	CCDC181	coiled-coil domain containing 181	K25625
C	1235	CCR6	C-C motif chemokine receptor 6	K04181
C	1672	DEFB1	defensin beta 1	K23125
C	84569	LYZL1	lysozyme like 1	K25707
C	119180	LYZL2	lysozyme like 2	K25707
C	389852	SPACA5	sperm acrosome associated 5	K25707
C	57151	LYZL6	lysozyme like 6	K25707
C	729201	SPACA5B	sperm acrosome associated 5B	K25707
C	131375	LYZL4	lysozyme like 4	K25438
C	133558	MROH2B	maestro heat like repeat family member 2B	K24817
C	339766	MROH2A	maestro heat like repeat family member 2A	K24817
C	255394	TCP11L2	t-complex 11 like 2	K25628
C	6954	TCP11	t-complex 11	K25628
C	100996631	TCP11X1	t-complex 11 family, X-linked 1	K25628
C	100996648	TCP11X2	t-complex 11 family, X-linked 2	K25628
C	55346	TCP11L1	t-complex 11 like 1	K25628
C	4735	SEPTIN2	septin 2	K16942
C	10801	SEPTIN9	septin 9	K16938
C	124404	SEPTIN12	septin 12	K16938
C	55964	SEPTIN3	septin 3	K16938
C	5414	SEPTIN4	septin 4	K16943
C	23157	SEPTIN6	septin 6	K16939
C	55752	SEPTIN11	septin 11	K16939
C	23176	SEPTIN8	septin 8	K16939
C	989	SEPTIN7	septin 7	K16944
C	10566	AKAP3	A-kinase anchoring protein 3	K16520
C	8852	AKAP4	A-kinase anchoring protein 4	K16521
C	401024	FSIP2	fibrous sheath interacting protein 2	K26675
C	84071	ARMC2	armadillo repeat containing 2	K24123
C	26256	CABYR	calcium binding tyrosine phosphorylation regulated	K25629
C	84075	FSCB	fibrous sheath CABYR binding protein	K25630
C	130540	FLACC1	flagellum associated containing coiled-coil domains 1	K25631
C	80705	TSGA10	testis specific 10	K25632
C	53340	SPA17	sperm autoantigenic protein 17	K25633
C	4956	ODF1	outer dense fiber of sperm tails 1	K25635
C	4957	ODF2	outer dense fiber of sperm tails 2	K16479
C	113746	CIMAP1A	ciliary microtubule associated protein 1A	K25636
C	161753	CIMAP1C	ciliary microtubule associated protein 1C	K25636
C	440836	CIMAP1B	ciliary microtubule associated protein 1B	K25636
C	284451	CIMAP1D	CIMAP1 family member D	K25636
C	146852	ODF4	outer dense fiber of sperm tails 4	K25637
C	114822	RHPN1	rhophilin Rho GTPase binding protein 1	K25638
C	54763	ROPN1	rhophilin associated tail protein 1	K25456
C	152015	ROPN1B	rhophilin associated tail protein 1B	K25456
C	117144	CATSPER1	cation channel sperm associated 1	K16889
C	117155	CATSPER2	cation channel sperm associated 2	K16890
C	347732	CATSPER3	cation channel sperm associated 3	K16891
C	378807	CATSPER4	cation channel sperm associated 4	K16892
C	79820	CATSPERB	cation channel sperm associated auxiliary subunit beta	K16893
C	57828	CATSPERG	cation channel sperm associated auxiliary subunit gamma	K16894
C	257062	CATSPERD	cation channel sperm associated auxiliary subunit delta	K16895
C	257044	CATSPERE	catsper channel auxiliary subunit epsilon	K25642
C	25858	CATSPERZ	catsper channel auxiliary subunit zeta	K25643
C	11057	ABHD2	abhydrolase domain containing 2, acylglycerol lipase	K13697
C	219621	CABCOCO1	ciliary associated calcium binding coiled-coil 1	K25644
C	85438	CABS1	calcium binding protein, spermatid associated 1	K25645
C	285588	EFCAB9	EF-hand calcium binding domain 9	K25646
C	219670	ENKUR	enkurin, TRPC channel interacting protein	K25647
C	84073	MYCBPAP	MYCBP associated protein	K25648
C	136242	PRSS37	serine protease 37	K25131
C	84074	QRICH2	glutamine rich 2	K24298
C	146310	RNF151	ring finger protein 151	K24148
C	285335	SLC9C1	solute carrier family 9 member C1	K14726
C	284525	SLC9C2	solute carrier family 9 member C2 (putative)	K14726
C	133308	SLC9B2	solute carrier family 9 member B2	K23994
C	150159	SLC9B1	solute carrier family 9 member B1	K23994
C	81892	SLIRP	SRA stem-loop interacting RNA binding protein	K25095
C	50511	SYCP3	synaptonemal complex protein 3	K19528
C	56159	TEX11	testis expressed 11	K24574
C	56158	TEX12	testis expressed 12	K19537
C	56157	TEX13A	testis expressed 13A	K25679
C	56156	TEX13B	testis expressed 13B	K25679
C	100129520	TEX13C	TEX13 family member C	K25679
C	100132015	TEX13D	TEX13 family member D	K25679
C	56155	TEX14	testis expressed 14, intercellular bridge forming factor	K17540
C	56154	TEX15	testis expressed 15, meiosis and synapsis associated	K25680
C	400629	TEX19	testis expressed 19	K25681
C	647310	TEX22	testis expressed 22	K25682
C	171482	FAM9A	family with sequence similarity 9 member A	K25683
C	171483	FAM9B	family with sequence similarity 9 member B	K25683
C	171484	FAM9C	family with sequence similarity 9 member C	K25683
C	114960	TSGA13	testis specific 13	K25697
C	122664	TPPP2	tubulin polymerization promoting protein family member 2	K25698
C	81629	TSSK3	testis specific serine kinase 3	K08811
C	83942	TSSK1B	testis specific serine kinase 1B	K08811
C	83983	TSSK6	testis specific serine kinase 6	K08811
C	23617	TSSK2	testis specific serine kinase 2	K08811
C	283629	TSSK4	testis specific serine kinase 4	K08811
C	60385	TSKS	testis specific serine kinase substrate	K16492
C	199223	TTC21A	tetratricopeptide repeat domain 21A	K24178
C	83894	TTC29	tetratricopeptide repeat domain 29	K24937
C	255220	TXNDC8	thioredoxin domain containing 8	K25699
C	164684	WBP2NL	WBP2 N-terminal like	K22532
C	130951	M1AP	meiosis 1 associated protein	K26106
C	100131755	ARMCX4	armadillo repeat containing X-linked 4	K26198
C	63035	BCORL1	BCL6 corepressor like 1	K26199
C	144132	DNHD1	dynein heavy chain domain 1	K26555
C	80726	IQCN	IQ motif containing N	K26737
C	199720	GGN	gametogenetin	K26807
C	9083	BPY2	basic charge Y-linked 2	K26999
C	442868	BPY2C	basic charge Y-linked 2C	K26999
C	442867	BPY2B	basic charge Y-linked 2B	K26999
C	442862	PRY2	PTPN13 like Y-linked 2	K27449
C	9081	PRY	PTPN13 like Y-linked	K27449
A Other cilia and associated proteins
B Stereociliary proteins
C	161497	STRC	stereocilin	K24636
C	339768	ESPNL	espin like	K24047
C	83715	ESPN	espin	K24047
C	140469	MYO3B	myosin IIIB	K08834
C	53904	MYO3A	myosin IIIA	K08834
C	2059	EPS8	EGFR pathway substrate 8, signaling adaptor	K17277
C	79574	EPS8L3	EPS8 signaling adaptor L3	K17277
C	54869	EPS8L1	EPS8 signaling adaptor L1	K17277
C	64787	EPS8L2	EPS8 signaling adaptor L2	K17277
C	29899	GPSM2	G protein signaling modulator 2	K15837
C	8555	CDC14B	cell division cycle 14B	K06639
C	8556	CDC14A	cell division cycle 14A	K06639
C	168448	CDC14C	cell division cycle 14C	K06639
C	634	CEACAM1	CEA cell adhesion molecule 1	K06499
C	90273	CEACAM21	CEA cell adhesion molecule 21	K06499
C	1084	CEACAM3	CEA cell adhesion molecule 3	K06499
C	1089	CEACAM4	CEA cell adhesion molecule 4	K06499
C	1048	CEACAM5	CEA cell adhesion molecule 5	K06499
C	4680	CEACAM6	CEA cell adhesion molecule 6	K06499
C	1087	CEACAM7	CEA cell adhesion molecule 7	K06499
C	1088	CEACAM8	CEA cell adhesion molecule 8	K06499
C	388551	CEACAM16	CEA cell adhesion molecule 16, tectorial membrane component	K06499
C	729767	CEACAM18	CEA cell adhesion molecule 18	K06499
C	125931	CEACAM20	CEA cell adhesion molecule 20	K06499
C	1364	CLDN4	claudin 4	K06087
C	1365	CLDN3	claudin 3	K06087
C	1366	CLDN7	claudin 7	K06087
C	149461	CLDN19	claudin 19	K06087
C	10686	CLDN16	claudin 16	K06087
C	23562	CLDN14	claudin 14	K06087
C	24146	CLDN15	claudin 15	K06087
C	26285	CLDN17	claudin 17	K06087
C	49861	CLDN20	claudin 20	K06087
C	5010	CLDN11	claudin 11	K06087
C	51208	CLDN18	claudin 18	K06087
C	53842	CLDN22	claudin 22	K06087
C	7122	CLDN5	claudin 5	K06087
C	9071	CLDN10	claudin 10	K06087
C	9073	CLDN8	claudin 8	K06087
C	9074	CLDN6	claudin 6	K06087
C	9075	CLDN2	claudin 2	K06087
C	9076	CLDN1	claudin 1	K06087
C	9080	CLDN9	claudin 9	K06087
C	137075	CLDN23	claudin 23	K06087
C	100288814	CLDN34	claudin 34	K06087
C	644672	CLDN25	claudin 25	K06087
C	100132463	CLDN24	claudin 24	K06087
C	9069	CLDN12	claudin 12	K06087
C	53405	CLIC5	chloride intracellular channel 5	K05025
C	1312	COMT	catechol-O-methyltransferase	K00545
C	220074	LRTOMT	leucine rich transmembrane and O-methyltransferase domain containing	K00545
C	115908	CTHRC1	collagen triple helix repeat containing 1	K25700
C	55531	ELMOD1	ELMO domain containing 1	K23538
C	255520	ELMOD2	ELMO domain containing 2	K23538
C	84173	ELMOD3	ELMO domain containing 3	K23538
C	389207	GRXCR1	glutaredoxin and cysteine rich domain containing 1	K17479
C	643226	GRXCR2	glutaredoxin and cysteine rich domain containing 2	K24294
C	9456	HOMER1	homer scaffold protein 1	K15010
C	9455	HOMER2	homer scaffold protein 2	K15010
C	9454	HOMER3	homer scaffold protein 3	K15010
C	10186	LHFPL6	LHFPL tetraspan subfamily member 6	K23893
C	340596	LHFPL1	LHFPL tetraspan subfamily member 1	K23893
C	10184	LHFPL2	LHFPL tetraspan subfamily member 2	K23893
C	222662	LHFPL5	LHFPL tetraspan subfamily member 5	K23893
C	375323	LHFPL4	LHFPL tetraspan subfamily member 4	K23893
C	375612	LHFPL3	LHFPL tetraspan subfamily member 3	K23893
C	125336	LOXHD1	lipoxygenase homology PLAT domains 1	K24822
C	118812	MORN4	MORN repeat containing 4	K25701
C	340990	OTOG	otogelin	K25030
C	283310	OTOGL	otogelin like	K25030
C	374462	PTPRQ	protein tyrosine phosphatase receptor type Q	K16910
C	79567	RIPOR1	RHO family interacting cell polarization regulator 1	K24818
C	140876	RIPOR3	RIPOR family member 3	K24818
C	9750	RIPOR2	RHO family interacting cell polarization regulator 2	K24818
C	57465	TBC1D24	TBC1 domain family member 24	K21841
C	7007	TECTA	tectorin alpha	K18273
C	116804918	TBCEL-TECTA	TBCEL-TECTA readthrough	K18273
C	6975	TECTB	tectorin beta	K25702
C	79838	TMC5	transmembrane channel like 5	K21988
C	11322	TMC6	transmembrane channel like 6	K21988
C	147138	TMC8	transmembrane channel like 8	K21988
C	79905	TMC7	transmembrane channel like 7	K21988
C	117532	TMC2	transmembrane channel like 2	K21988
C	342125	TMC3	transmembrane channel like 3	K21988
C	117531	TMC1	transmembrane channel like 1	K21988
C	147798	TMC4	transmembrane channel like 4	K21988
C	11344	TWF2	twinfilin actin binding protein 2	K08870
C	5756	TWF1	twinfilin actin binding protein 1	K08870
C	55591	VEZT	vezatin, adherens junctions transmembrane protein	K25703
C	54084	TSPEAR	thrombospondin type laminin G domain and EAR repeats	K24437
C	57688	ZSWIM6	zinc finger SWIM-type containing 6	K25704
C	93035	PKHD1L1	PKHD1 like 1	K27624
B Nexin-dynein regulatory complex
C	11190	CEP250	centrosomal protein 250	K16464
C	25911	DPCD	deleted in primary ciliary dyskinesia homolog (mouse)	K20800
C	23247	KATNIP	katanin interacting protein	K22858
C	55761	TTC17	tetratricopeptide repeat domain 17	K24931
C	153657	TTC23L	tetratricopeptide repeat domain 23 like	K24934
C	64927	TTC23	tetratricopeptide repeat domain 23	K24934
C	143941	TTC36	tetratricopeptide repeat domain 36	K24941
C	127733	UBXN10	UBX domain protein 10	K24352
C	55717	WDR11	WD repeat domain 11	K24260
C	375307	CATIP	ciliogenesis associated TTC17 interacting protein	K25788
